# Supplementary material for: E2F4DN Transgenic Mice: A Tool for the Evaluation of E2F4 as a Therapeutic Target in Neuropathology and Brain Aging
Source: Int J Mol Sci. 2022 Oct 11;23(20):12093. doi: 10.3390/ijms232012093 (PMC9603043; doi:10.3390/ijms232012093)
Supplement: Supplementary file 1 [file ijms-23-12093-s001.zip]

Archive with 7 entries (7 files):
- TABLE S1.xlsx
- TABLE S2.xlsx
- TABLE S3.xlsx
- TABLE S4.xlsx
- TABLE S5.xlsx
- TABLE S6.xlsx
- TABLE S7.xlsx
