# Supplementary material for: E2F4DN Transgenic Mice: A Tool for the Evaluation of E2F4 as a Therapeutic Target in Neuropathology and Brain Aging
Source: Int J Mol Sci. 2022 Oct 11;23(20):12093. doi: 10.3390/ijms232012093 (PMC9603043; doi:10.3390/ijms232012093)
Supplement: Supplementary file 1 [file ijms-23-12093-s001.zip › TABLE S2.xlsx]

## Sheet: Hoja1
Category	Term	Count	%	PValue	Genes	List Total	Pop Hits	Pop Total	Fold Enrichment	Bonferroni	Benjamini	FDR
GOTERM_CC_ALL	GO:0030141~secretory granule	26	23.2143	8.48095e-12	PIGR, SERPINB12, ITIH3, MGST1, KLK7, CDC42, TMSB4X, RAC1, PRSS2, HSPA6, SURF4, DEFA1, SYTL4, HRNR, FLG2, FABP5, ALB, LCN2, PRTN3, S100A9, DSC1, PPIA, S100A8, VCL, S100A7, LTF	112	876	20163	5.34326	3.84189e-09	3.14183e-09	2.77424e-09
GOTERM_CC_ALL	GO:0043227~membrane-bounded organelle	106	94.6429	1.38712e-11	RB1, GMNN, ENO1, PPP1CB, SMR3B, CCND3, MCIDAS, PPP2R1A, SNRPD1, DPYSL2, ARL6IP4, PRSS2, KPNA3, TGM3, TGM2, CIRBP, FBXO11, SYTL4, FLG2, AZGP1, THAP5, CCNE1, SUB1, SRSF2, SRSF3, KDELR2, PRTN3, TAGLN2, DSC1, PPIA, S100A9, UBA52, S100A8, VCL, S100A7, RAI14, KPRP, ENY2, MGST1, HIGD1A, KLK7, DECR1, CDK18, ZRANB2, SURF4, HSPA6, HMGA1, DEFA1, HRNR, RPS29, CDK4, PIP, ALB, LCN2, CDK1, RNPS1, CALM2, CNIH4, …	112	13824	20163	1.38041	6.28367e-09	3.14183e-09	2.77424e-09
GOTERM_CC_ALL	GO:0099503~secretory vesicle	27	24.1071	7.12611e-11	PIGR, SERPINB12, ITIH3, MGST1, KLK7, CDC42, TMSB4X, RAC1, PRSS2, HSPA6, SURF4, DEFA1, SYTL4, HRNR, FLG2, FABP5, ALB, LCN2, PRTN3, S100A9, DSC1, CALM2, PPIA, S100A8, VCL, S100A7, LTF	112	1051	20163	4.62486	3.22813e-08	1.07604e-08	9.50149e-09
GOTERM_CC_ALL	GO:0034774~secretory granule lumen	16	14.2857	2.7661e-10	ITIH3, HSPA6, DEFA1, HRNR, FABP5, TMSB4X, ALB, LCN2, PRTN3, PPIA, S100A9, PRSS2, S100A8, VCL, S100A7, LTF	112	322	20163	8.94543	1.25304e-07	3.13261e-08	2.7661e-08
GOTERM_CC_ALL	GO:0060205~cytoplasmic vesicle lumen	16	14.2857	6.11237e-10	ITIH3, HSPA6, DEFA1, HRNR, FABP5, TMSB4X, ALB, LCN2, PRTN3, PPIA, S100A9, PRSS2, S100A8, VCL, S100A7, LTF	112	341	20163	8.447	2.7689e-07	4.80478e-08	4.24263e-08
GOTERM_CC_ALL	GO:0031983~vesicle lumen	16	14.2857	6.36394e-10	ITIH3, HSPA6, DEFA1, HRNR, FABP5, TMSB4X, ALB, LCN2, PRTN3, PPIA, S100A9, PRSS2, S100A8, VCL, S100A7, LTF	112	342	20163	8.42231	2.88287e-07	4.80478e-08	4.24263e-08
GOTERM_CC_ALL	GO:0070062~extracellular exosome	37	33.0357	1.07812e-09	KPRP, PIGR, ITIH3, ENO1, SBSN, PRSS23, JCHAIN, CDC42, PPP1CB, SMR3B, PPP2R1A, DPYSL2, RAC1, TGM3, TGM2, SSR4, DCD, HSPA6, DEFA1, HRNR, AZGP1, FABP5, RPS29, SUB1, PIP, ALB, CDK1, LCN2, TAGLN2, PRTN3, S100A9, UBA52, DSC1, PPIA, S100A8, VCL, LTF	112	2217	20163	3.00451	4.88386e-07	6.97695e-08	6.16066e-08
GOTERM_CC_ALL	GO:1903561~extracellular vesicle	37	33.0357	3.40751e-09	KPRP, PIGR, ITIH3, ENO1, SBSN, PRSS23, JCHAIN, CDC42, PPP1CB, SMR3B, PPP2R1A, DPYSL2, RAC1, TGM3, TGM2, SSR4, DCD, HSPA6, DEFA1, HRNR, AZGP1, FABP5, RPS29, SUB1, PIP, ALB, CDK1, LCN2, TAGLN2, PRTN3, S100A9, UBA52, DSC1, PPIA, S100A8, VCL, LTF	112	2313	20163	2.87981	1.5436e-06	1.57994e-07	1.39509e-07
GOTERM_CC_ALL	GO:0043226~organelle	107	95.5357	3.43443e-09	RB1, GMNN, ENO1, PPP1CB, SMR3B, CCND3, MCIDAS, PPP2R1A, SNRPD1, DPYSL2, ARL6IP4, PRSS2, KPNA3, TGM3, TGM2, CIRBP, FBXO11, SYTL4, FLG2, AZGP1, THAP5, CCNE1, SUB1, SRSF2, SRSF3, KDELR2, PRTN3, TAGLN2, DSC1, PPIA, S100A9, UBA52, S100A8, VCL, S100A7, RAI14, KPRP, ENY2, MGST1, HIGD1A, KLK7, CNN3, DECR1, CDK18, ZRANB2, SURF4, HSPA6, HMGA1, DEFA1, HRNR, RPS29, CDK4, PIP, ALB, LCN2, CDK1, RNPS1, CALM2, C…	112	14990	20163	1.28505	1.5558e-06	1.57994e-07	1.39509e-07
GOTERM_CC_ALL	GO:0043230~extracellular organelle	37	33.0357	3.48773e-09	KPRP, PIGR, ITIH3, ENO1, SBSN, PRSS23, JCHAIN, CDC42, PPP1CB, SMR3B, PPP2R1A, DPYSL2, RAC1, TGM3, TGM2, SSR4, DCD, HSPA6, DEFA1, HRNR, AZGP1, FABP5, RPS29, SUB1, PIP, ALB, CDK1, LCN2, TAGLN2, PRTN3, S100A9, UBA52, DSC1, PPIA, S100A8, VCL, LTF	112	2315	20163	2.87732	1.57994e-06	1.57994e-07	1.39509e-07
GOTERM_CC_ALL	GO:0031982~vesicle	51	45.5357	6.84954e-09	PIGR, ENO1, PRSS23, JCHAIN, PPP1CB, SMR3B, PPP2R1A, DPYSL2, TMSB4X, RAC1, PRSS2, TGM3, TGM2, DCD, SSR4, SYTL4, FLG2, AZGP1, SUB1, KDELR2, PRTN3, TAGLN2, S100A9, UBA52, DSC1, PPIA, S100A8, VCL, S100A7, LTF, KPRP, SERPINB12, ITIH3, MGST1, SBSN, KLK7, CDC42, GPNMB, SURF4, HSPA6, DEFA1, HRNR, FABP5, RPS29, PIP, ALB, CDK1, LCN2, CALM2, CNIH4, BET1	112	4177	20163	2.19808	3.10284e-06	2.82076e-07	2.49074e-07
GOTERM_CC_ALL	GO:0043233~organelle lumen	63	56.25	2.46622e-08	RB1, LIN54, CDKN1A, ABCD3, GMNN, ZCCHC17, PRSS23, PPP1CB, CASP14, TRMT112, CCND3, MCIDAS, PAXX, SNRPD1, TMSB4X, ARL6IP4, PRSS2, KPNA3, LIN52, CIRBP, GPX8, FBXO11, CCNA2, FLG2, THAP5, RBL1, CCNE1, SUB1, SRSF2, SRSF3, PRTN3, S100A9, UBA52, PPIA, S100A8, VCL, S100A7, RAI14, LTF, ENY2, ITIH3, LIN37, LIN9, HIGD1A, RBBP4, TRA2B, SAP18, POLR2H, E2F5, DECR1, HNRNPA3, ZRANB2, HSPA6, HMGA1, DEFA1, HRNR, FA…	112	6152	20163	1.84358	1.11719e-05	7.97999e-07	7.04635e-07
GOTERM_CC_ALL	GO:0070013~intracellular organelle lumen	63	56.25	2.46622e-08	RB1, LIN54, CDKN1A, ABCD3, GMNN, ZCCHC17, PRSS23, PPP1CB, CASP14, TRMT112, CCND3, MCIDAS, PAXX, SNRPD1, TMSB4X, ARL6IP4, PRSS2, KPNA3, LIN52, CIRBP, GPX8, FBXO11, CCNA2, FLG2, THAP5, RBL1, CCNE1, SUB1, SRSF2, SRSF3, PRTN3, S100A9, UBA52, PPIA, S100A8, VCL, S100A7, RAI14, LTF, ENY2, ITIH3, LIN37, LIN9, HIGD1A, RBBP4, TRA2B, SAP18, POLR2H, E2F5, DECR1, HNRNPA3, ZRANB2, HSPA6, HMGA1, DEFA1, HRNR, FA…	112	6152	20163	1.84358	1.11719e-05	7.97999e-07	7.04635e-07
GOTERM_CC_ALL	GO:0031974~membrane-enclosed lumen	63	56.25	2.46622e-08	RB1, LIN54, CDKN1A, ABCD3, GMNN, ZCCHC17, PRSS23, PPP1CB, CASP14, TRMT112, CCND3, MCIDAS, PAXX, SNRPD1, TMSB4X, ARL6IP4, PRSS2, KPNA3, LIN52, CIRBP, GPX8, FBXO11, CCNA2, FLG2, THAP5, RBL1, CCNE1, SUB1, SRSF2, SRSF3, PRTN3, S100A9, UBA52, PPIA, S100A8, VCL, S100A7, RAI14, LTF, ENY2, ITIH3, LIN37, LIN9, HIGD1A, RBBP4, TRA2B, SAP18, POLR2H, E2F5, DECR1, HNRNPA3, ZRANB2, HSPA6, HMGA1, DEFA1, HRNR, FA…	112	6152	20163	1.84358	1.11719e-05	7.97999e-07	7.04635e-07
GOTERM_CC_ALL	GO:0044446~intracellular organelle part	88	78.5714	3.93012e-08	RB1, PIGR, LIN54, CDKN1A, ABCD3, GMNN, ENO1, ZCCHC17, PRSS23, TRIOBP, PPP1CB, CASP14, TRMT112, CCND3, MCIDAS, PAXX, PPP2R1A, SNRPD1, DPYSL2, TMSB4X, ARL6IP4, RAC1, PRSS2, KPNA3, TGM2, LIN52, SSR4, CIRBP, GPX8, SYTL4, FBXO11, CCNA2, FLG2, THAP5, RBL1, CCNE1, TRAPPC6B, DAD1, TFDP3, SUB1, SRSF2, SRSF3, KDELR2, PRTN3, RP9, S100A9, UBA52, DSC1, PPIA, S100A8, VCL, S100A7, SLC25A6, RAI14, LTF, SERPINB12…	112	10768	20163	1.47124	1.78033e-05	1.1869e-06	1.04803e-06
GOTERM_CC_ALL	GO:0032991~macromolecular complex	62	55.3571	4.62678e-08	RB1, PIGR, CDKN1A, GMNN, ENO1, ZCCHC17, JCHAIN, PPP1CB, TRMT112, CCND3, PAXX, PPP2R1A, SNRPD1, DPYSL2, RAC1, KPNA3, TGM3, LIN52, SSR4, VBP1, CIRBP, FBXO11, CCNA2, RBL1, CCNE1, TRAPPC6B, DAD1, TFDP3, SUB1, SRSF2, PFDN2, RP9, UBA52, PFDN5, PPIA, PFDN6, VCL, SLC25A6, LTF, PRPS1, ENY2, LIN37, LIN9, HIGD1A, CDC42, RBBP4, TRA2B, SAP18, POLR2H, E2F5, DECR1, HNRNPA3, HMGA1, IGLL1, RPS29, CDK4, ALB, ASB6,…	112	6086	20163	1.83399	2.09591e-05	1.30996e-06	1.15669e-06
GOTERM_CC_ALL	GO:0044433~cytoplasmic vesicle part	28	25	8.61593e-08	PIGR, SERPINB12, ITIH3, MGST1, GPNMB, TMSB4X, RAC1, PRSS2, HSPA6, SURF4, DEFA1, SYTL4, HRNR, FLG2, FABP5, ALB, LCN2, KDELR2, PRTN3, S100A9, UBA52, DSC1, CALM2, PPIA, S100A8, VCL, S100A7, LTF	112	1581	20163	3.18833	3.90294e-05	2.29589e-06	2.02728e-06
GOTERM_CC_ALL	GO:0005737~cytoplasm	94	83.9286	1.47525e-07	RB1, PIGR, CDKN1A, ABCD3, GMNN, ENO1, ZCCHC17, PRSS23, TRIOBP, PPP1CB, CASP14, TRMT112, CCND3, PAXX, PPP2R1A, SNRPD1, DPYSL2, TMSB4X, RAC1, PHLDA2, PRSS2, KPNA3, TGM3, TGM2, SSR4, VBP1, CIRBP, GPX8, SYTL4, FBXO11, COMMD4, CCNA2, FLG2, CCNE1, TRAPPC6B, DAD1, TFDP3, SRSF2, SRSF3, KDELR2, PRTN3, PFDN2, RP9, TAGLN2, S100A9, UBA52, DSC1, PFDN5, PPIA, S100A8, PFDN6, VCL, S100A7, SLC25A6, RAI14, LTF, KP…	112	12298	20163	1.37604	6.68267e-05	3.71272e-06	3.27834e-06
GOTERM_CC_ALL	GO:0005634~nucleus	74	66.0714	1.99357e-07	RB1, LIN54, CDKN1A, GMNN, ENO1, ZCCHC17, PRSS23, TRIOBP, PPP1CB, CASP14, TRMT112, CCND3, MCIDAS, PAXX, PPP2R1A, SNRPD1, TMSB4X, ARL6IP4, KPNA3, TGM2, LIN52, VBP1, CIRBP, FBXO11, COMMD4, CCNA2, FLG2, AZGP1, THAP5, RBL1, CCNE1, TFDP3, SUB1, SRSF2, SRSF3, PFDN2, RP9, S100A9, UBA52, PFDN5, PPIA, S100A8, S100A7, SLC25A6, RAI14, LTF, ENY2, LIN37, MGST1, LIN9, HIGD1A, RBBP4, TRA2B, SAP18, POLR2H, E2F5, …	112	8365	20163	1.59259	9.03047e-05	4.75309e-06	4.19699e-06
GOTERM_CC_ALL	GO:0044422~organelle part	88	78.5714	2.23369e-07	RB1, PIGR, LIN54, CDKN1A, ABCD3, GMNN, ENO1, ZCCHC17, PRSS23, TRIOBP, PPP1CB, CASP14, TRMT112, CCND3, MCIDAS, PAXX, PPP2R1A, SNRPD1, DPYSL2, TMSB4X, ARL6IP4, RAC1, PRSS2, KPNA3, TGM2, LIN52, SSR4, CIRBP, GPX8, SYTL4, FBXO11, CCNA2, FLG2, THAP5, RBL1, CCNE1, TRAPPC6B, DAD1, TFDP3, SUB1, SRSF2, SRSF3, KDELR2, PRTN3, RP9, S100A9, UBA52, DSC1, PPIA, S100A8, VCL, S100A7, SLC25A6, RAI14, LTF, SERPINB12…	112	11085	20163	1.42917	0.000101181	4.90527e-06	4.33136e-06
GOTERM_CC_ALL	GO:0043229~intracellular organelle	101	90.1786	2.27397e-07	RB1, GMNN, ENO1, PPP1CB, CCND3, MCIDAS, PPP2R1A, SNRPD1, DPYSL2, ARL6IP4, PRSS2, KPNA3, TGM2, CIRBP, FBXO11, SYTL4, FLG2, AZGP1, THAP5, CCNE1, SUB1, SRSF2, SRSF3, KDELR2, PRTN3, TAGLN2, DSC1, PPIA, S100A9, UBA52, S100A8, VCL, S100A7, RAI14, ENY2, MGST1, HIGD1A, KLK7, CNN3, DECR1, CDK18, ZRANB2, SURF4, HSPA6, HMGA1, DEFA1, HRNR, RPS29, CDK4, PIP, ALB, LCN2, CDK1, RNPS1, CALM2, CNIH4, LIN54, PIGR, …	112	14040	20163	1.29506	0.000103005	4.90527e-06	4.33136e-06
GOTERM_CC_ALL	GO:0044424~intracellular part	107	95.5357	5.97371e-07	RB1, GMNN, ENO1, PPP1CB, CCND3, MCIDAS, PPP2R1A, SNRPD1, DPYSL2, ARL6IP4, PHLDA2, PRSS2, KPNA3, TGM3, TGM2, CIRBP, FBXO11, SYTL4, FLG2, AZGP1, THAP5, CCNE1, SUB1, SRSF2, SRSF3, KDELR2, PRTN3, TAGLN2, DSC1, PPIA, S100A9, UBA52, S100A8, VCL, S100A7, RAI14, KPRP, ENY2, MGST1, HIGD1A, KLK7, CNN3, DECR1, CDK18, ZRANB2, SURF4, HSPA6, HMGA1, DEFA1, HRNR, RPS29, CDK4, PIP, ALB, LCN2, CDK1, RNPS1, CALM2, …	112	15867	20163	1.21402	0.000270573	1.22353e-05	1.08038e-05
GOTERM_CC_ALL	GO:0005622~intracellular	107	95.5357	6.21218e-07	RB1, GMNN, ENO1, PPP1CB, CCND3, MCIDAS, PPP2R1A, SNRPD1, DPYSL2, ARL6IP4, PHLDA2, PRSS2, KPNA3, TGM3, TGM2, CIRBP, FBXO11, SYTL4, FLG2, AZGP1, THAP5, CCNE1, SUB1, SRSF2, SRSF3, KDELR2, PRTN3, TAGLN2, DSC1, PPIA, S100A9, UBA52, S100A8, VCL, S100A7, RAI14, KPRP, ENY2, MGST1, HIGD1A, KLK7, CNN3, DECR1, CDK18, ZRANB2, SURF4, HSPA6, HMGA1, DEFA1, HRNR, RPS29, CDK4, PIP, ALB, LCN2, CDK1, RNPS1, CALM2, …	112	15874	20163	1.21349	0.000281372	1.22353e-05	1.08038e-05
GOTERM_CC_ALL	GO:0044444~cytoplasmic part	83	74.1071	6.86958e-07	RB1, PIGR, CDKN1A, ABCD3, GMNN, ENO1, ZCCHC17, PRSS23, PPP1CB, CASP14, TRMT112, PPP2R1A, SNRPD1, DPYSL2, TMSB4X, RAC1, PRSS2, KPNA3, TGM2, SSR4, VBP1, CIRBP, GPX8, SYTL4, FBXO11, COMMD4, CCNA2, FLG2, CCNE1, TRAPPC6B, DAD1, SRSF2, KDELR2, PRTN3, PFDN2, RP9, TAGLN2, S100A9, UBA52, DSC1, PFDN5, PPIA, S100A8, VCL, S100A7, SLC25A6, RAI14, LTF, PRPS1, SERPINB12, ENY2, ITIH3, MGST1, HIGD1A, KLK7, ASB16,…	112	10290	20163	1.45211	0.000311144	1.29663e-05	1.14493e-05
GOTERM_CC_ALL	GO:0042582~azurophil granule	9	8.03571	2.29973e-06	PIGR, FABP5, SURF4, MGST1, PRTN3, DEFA1, PRSS2, S100A7, HRNR	112	155	20163	10.4532	0.00104124	4.00684e-05	3.53805e-05
GOTERM_CC_ALL	GO:0005766~primary lysosome	9	8.03571	2.29973e-06	PIGR, FABP5, SURF4, MGST1, PRTN3, DEFA1, PRSS2, S100A7, HRNR	112	155	20163	10.4532	0.00104124	4.00684e-05	3.53805e-05
GOTERM_CC_ALL	GO:0005829~cytosol	54	48.2143	2.45439e-06	RB1, CDKN1A, ABCD3, GMNN, ENO1, ZCCHC17, PPP1CB, CASP14, TRMT112, PPP2R1A, SNRPD1, DPYSL2, TMSB4X, RAC1, KPNA3, TGM2, VBP1, FBXO11, COMMD4, CCNA2, CCNE1, TRAPPC6B, SRSF2, PRTN3, PFDN2, TAGLN2, S100A9, UBA52, PFDN5, PPIA, S100A8, VCL, S100A7, RAI14, PRPS1, ASB16, CNN3, CDC42, RBBP4, SAP18, POLR2H, DECR1, CDKN2B, CDKN2C, SURF4, HSPA6, HMGA1, FABP5, RPS29, CDK4, ASB6, CDK1, LCN2, RNPS1	112	5454	20163	1.78244	0.00111122	4.11791e-05	3.63613e-05
GOTERM_CC_ALL	GO:0044421~extracellular region part	43	38.3929	4.82251e-06	KPRP, PIGR, SERPINB12, ITIH3, ENO1, SBSN, PRSS23, KLK7, JCHAIN, CDC42, PPP1CB, SMR3B, PPP2R1A, DPYSL2, RAC1, PRSS2, TGM3, TGM2, SSR4, DCD, HSPA6, DEFA1, HRNR, AZGP1, FABP5, IGLL1, RPS29, SUB1, PIP, ALB, CDK1, LCN2, LCN1, TAGLN2, PRTN3, S100A9, UBA52, DSC1, PPIA, S100A8, VCL, S100A7, LTF	112	3917	20163	1.9763	0.00218222	7.80213e-05	6.8893e-05
GOTERM_CC_ALL	GO:0016272~prefoldin complex	4	3.57143	5.59265e-06	VBP1, PFDN2, PFDN5, PFDN6	112	7	20163	102.872	0.00253027	8.73611e-05	7.71401e-05
GOTERM_CC_ALL	GO:0000307~cyclin-dependent protein kinase holoenzyme complex	6	5.35714	7.26018e-06	CCNA2, CCND3, CDKN1A, CCNE1, CDK4, CDK1	112	49	20163	22.0441	0.00328347	0.000108911	9.61685e-05
GOTERM_CC_ALL	GO:0043231~intracellular membrane-bounded organelle	90	80.3571	7.45306e-06	RB1, PIGR, LIN54, CDKN1A, ABCD3, GMNN, ENO1, ZCCHC17, PRSS23, TRIOBP, PPP1CB, CASP14, TRMT112, CCND3, MCIDAS, PAXX, PPP2R1A, SNRPD1, TMSB4X, ARL6IP4, RAC1, PRSS2, KPNA3, TGM2, LIN52, SSR4, VBP1, CIRBP, GPX8, FBXO11, COMMD4, CCNA2, FLG2, AZGP1, THAP5, RBL1, CCNE1, TRAPPC6B, DAD1, TFDP3, SUB1, SRSF2, SRSF3, KDELR2, PRTN3, PFDN2, RP9, S100A9, UBA52, PFDN5, PPIA, S100A8, S100A7, SLC25A6, RAI14, LTF, …	112	12208	20163	1.3272	0.00337056	0.000108911	9.61685e-05
GOTERM_CC_ALL	GO:0031410~cytoplasmic vesicle	32	28.5714	9.11277e-06	PIGR, SERPINB12, ITIH3, MGST1, KLK7, CDC42, GPNMB, TMSB4X, RAC1, PRSS2, HSPA6, SURF4, DEFA1, SYTL4, HRNR, FLG2, FABP5, ALB, LCN2, KDELR2, PRTN3, S100A9, UBA52, DSC1, CALM2, PPIA, S100A8, CNIH4, VCL, S100A7, LTF, BET1	112	2509	20163	2.29608	0.00411959	0.000129003	0.00011391
GOTERM_CC_ALL	GO:0097708~intracellular vesicle	32	28.5714	9.56705e-06	PIGR, SERPINB12, ITIH3, MGST1, KLK7, CDC42, GPNMB, TMSB4X, RAC1, PRSS2, HSPA6, SURF4, DEFA1, SYTL4, HRNR, FLG2, FABP5, ALB, LCN2, KDELR2, PRTN3, S100A9, UBA52, DSC1, CALM2, PPIA, S100A8, CNIH4, VCL, S100A7, LTF, BET1	112	2515	20163	2.2906	0.00432452	0.000131329	0.000115964
GOTERM_CC_ALL	GO:0005654~nucleoplasm	44	39.2857	1.13379e-05	RB1, LIN54, CDKN1A, ENY2, LIN37, GMNN, LIN9, HIGD1A, PPP1CB, CASP14, TRMT112, CCND3, RBBP4, MCIDAS, PAXX, SNRPD1, TRA2B, ARL6IP4, SAP18, POLR2H, E2F5, KPNA3, DECR1, LIN52, HNRNPA3, ZRANB2, CIRBP, HMGA1, FBXO11, CCNA2, THAP5, RBL1, FABP5, CCNE1, RPS29, CDK4, SUB1, CDK1, SRSF2, SRSF3, RNPS1, S100A9, UBA52, RAI14	112	4194	20163	1.88869	0.00512293	0.000151061	0.000133387
GOTERM_CC_ALL	GO:1902554~serine/threonine protein kinase complex	7	6.25	1.33462e-05	CCNA2, CCND3, CDKN1A, CCNE1, CDK4, CDK1, CALM2	112	94	20163	13.4062	0.00602764	0.000172738	0.000152528
GOTERM_CC_ALL	GO:0012505~endomembrane system	47	41.9643	2.32452e-05	PIGR, ENY2, SERPINB12, ITIH3, MGST1, ENO1, PRSS23, KLK7, CDC42, GPNMB, TMSB4X, TRA2B, RAC1, PRSS2, KPNA3, TGM2, SSR4, HSPA6, SURF4, GPX8, DEFA1, SYTL4, HRNR, FLG2, FABP5, DAD1, IGLL1, RPS29, TRAPPC6B, CDK4, ALB, CDK1, LCN2, KDELR2, RP9, PRTN3, S100A9, UBA52, DSC1, CALM2, PPIA, S100A8, CNIH4, VCL, S100A7, LTF, BET1	112	4763	20163	1.77646	0.010475	0.000292502	0.00025828
GOTERM_CC_ALL	GO:1902911~protein kinase complex	7	6.25	3.44094e-05	CCNA2, CCND3, CDKN1A, CCNE1, CDK4, CDK1, CALM2	112	111	20163	11.353	0.0154669	0.000421283	0.000371994
GOTERM_CC_ALL	GO:0005576~extracellular region	45	40.1786	0.000112829	KPRP, PIGR, SERPINB12, ITIH3, ENO1, SBSN, PRSS23, KLK7, JCHAIN, CDC42, PPP1CB, SMR3B, PPP2R1A, TMSB4X, DPYSL2, RAC1, PRSS2, TGM3, TGM2, SSR4, DCD, HSPA6, DEFA1, HRNR, FLG2, AZGP1, FABP5, IGLL1, RPS29, SUB1, PIP, ALB, CDK1, LCN2, LCN1, TAGLN2, PRTN3, S100A9, UBA52, DSC1, PPIA, S100A8, VCL, S100A7, LTF	112	4749	20163	1.70588	0.0498301	0.00132288	0.00116811
GOTERM_CC_ALL	GO:0005925~focal adhesion	11	9.82143	0.00011389	CDC42, PPP1CB, RPS29, HMGA1, RAC1, PPIA, TRIOBP, VCL, CNN3, S100A7, TGM2	112	422	20163	4.69264	0.0502868	0.00132288	0.00116811
GOTERM_CC_ALL	GO:0005924~cell-substrate adherens junction	11	9.82143	0.000123017	CDC42, PPP1CB, RPS29, HMGA1, RAC1, PPIA, TRIOBP, VCL, CNN3, S100A7, TGM2	112	426	20163	4.64858	0.0542058	0.00139317	0.00123017
GOTERM_CC_ALL	GO:0030055~cell-substrate junction	11	9.82143	0.00013529	CDC42, PPP1CB, RPS29, HMGA1, RAC1, PPIA, TRIOBP, VCL, CNN3, S100A7, TGM2	112	431	20163	4.59465	0.0594502	0.00149479	0.00131991
GOTERM_CC_ALL	GO:0035578~azurophil granule lumen	6	5.35714	0.000147389	FABP5, PRTN3, DEFA1, PRSS2, S100A7, HRNR	112	91	20163	11.8699	0.0645919	0.0015897	0.00140371
GOTERM_CC_ALL	GO:1902494~catalytic complex	21	18.75	0.0001918	PRPS1, CDKN1A, ENY2, HNRNPA3, ENO1, FBXO11, CCNA2, PPP1CB, CCND3, RBBP4, CCNE1, DAD1, SNRPD1, PPP2R1A, CDK4, ASB6, CDK1, SAP18, POLR2H, CALM2, DECR1	112	1505	20163	2.512	0.0832256	0.00202059	0.00178419
GOTERM_CC_ALL	GO:1990234~transferase complex	15	13.3929	0.000255119	PRPS1, CDKN1A, ENY2, FBXO11, CCNA2, CCND3, RBBP4, CCNE1, DAD1, SNRPD1, CDK4, ASB6, CDK1, POLR2H, CALM2	112	856	20163	3.15467	0.109154	0.00262657	0.00231926
GOTERM_CC_ALL	GO:0043234~protein complex	34	30.3571	0.000276397	RB1, PIGR, CDKN1A, ENY2, LIN37, JCHAIN, CDC42, CCND3, RBBP4, PAXX, SNRPD1, SAP18, E2F5, KPNA3, SSR4, VBP1, HMGA1, CCNA2, RBL1, CCNE1, TFDP3, IGLL1, TRAPPC6B, CDK4, SUB1, CDK1, PFDN2, RP9, RNPS1, PFDN5, PFDN6, VCL, SLC25A6, BET1	112	3280	20163	1.86613	0.117702	0.0027824	0.00245686
GOTERM_CC_ALL	GO:0017053~transcriptional repressor complex	6	5.35714	0.000287933	RB1, LIN37, RBBP4, GMNN, LIN9, LIN52	112	105	20163	10.2872	0.122302	0.00283552	0.00250377
GOTERM_CC_ALL	GO:0070161~anchoring junction	12	10.7143	0.000341951	CDC42, PPP1CB, RPS29, HMGA1, RAC1, PPIA, DSC1, TRIOBP, VCL, CNN3, S100A7, TGM2	112	577	20163	3.74406	0.143525	0.00329583	0.00291022
GOTERM_CC_ALL	GO:0031981~nuclear lumen	45	40.1786	0.000413396	RB1, LIN54, CDKN1A, ENY2, LIN37, GMNN, LIN9, HIGD1A, ZCCHC17, PPP1CB, CASP14, TRMT112, CCND3, RBBP4, MCIDAS, PAXX, SNRPD1, TRA2B, ARL6IP4, SAP18, POLR2H, E2F5, KPNA3, DECR1, LIN52, HNRNPA3, ZRANB2, CIRBP, HMGA1, FBXO11, CCNA2, THAP5, RBL1, FABP5, CCNE1, RPS29, CDK4, SUB1, CDK1, SRSF2, SRSF3, RNPS1, S100A9, UBA52, RAI14	112	5015	20163	1.61539	0.170811	0.00390143	0.00344497
GOTERM_CC_ALL	GO:0061695~transferase complex, transferring phosphorus-containing groups	9	8.03571	0.000429167	CCNA2, PRPS1, CCND3, CDKN1A, CCNE1, CDK4, CDK1, POLR2H, CALM2	112	324	20163	5.00074	0.176716	0.0039676	0.0035034
GOTERM_CC_ALL	GO:0005615~extracellular space	24	21.4286	0.000634438	PIGR, SERPINB12, DCD, HSPA6, DEFA1, ENO1, KLK7, JCHAIN, AZGP1, SMR3B, FABP5, IGLL1, PIP, ALB, LCN2, LCN1, PRTN3, PPIA, S100A9, PRSS2, UBA52, S100A8, S100A7, LTF	112	2037	20163	2.12108	0.249857	0.00574801	0.0050755
GOTERM_CC_ALL	GO:0044428~nuclear part	47	41.9643	0.000648439	RB1, LIN54, CDKN1A, ENY2, LIN37, GMNN, ENO1, LIN9, HIGD1A, ZCCHC17, PPP1CB, CASP14, TRMT112, CCND3, RBBP4, MCIDAS, PAXX, SNRPD1, TRA2B, ARL6IP4, SAP18, POLR2H, E2F5, KPNA3, DECR1, LIN52, HNRNPA3, ZRANB2, CIRBP, HMGA1, FBXO11, CCNA2, THAP5, RBL1, FABP5, CCNE1, RPS29, CDK4, SUB1, CDK1, SRSF2, ASB6, SRSF3, RNPS1, S100A9, UBA52, RAI14	112	5434	20163	1.5571	0.254603	0.00575967	0.0050858
GOTERM_CC_ALL	GO:0005912~adherens junction	11	9.82143	0.00106935	CDC42, PPP1CB, RPS29, HMGA1, RAC1, PPIA, TRIOBP, VCL, CNN3, S100A7, TGM2	112	561	20163	3.52994	0.384102	0.00931566	0.00822575
GOTERM_CC_ALL	GO:0030054~cell junction	15	13.3929	0.00112592	HMGA1, TRIOBP, CNN3, CDC42, PPP1CB, RPS29, CDK4, RAC1, PPIA, S100A9, DSC1, VCL, S100A7, TGM2, RAI14	112	995	20163	2.71397	0.399702	0.00962343	0.00849751
GOTERM_CC_ALL	GO:0030667~secretory granule membrane	8	7.14286	0.00174167	PIGR, SERPINB12, FABP5, SURF4, MGST1, RAC1, SYTL4, DSC1	112	313	20163	4.60132	0.546004	0.0146107	0.0129013
GOTERM_CC_ALL	GO:0005775~vacuolar lumen	6	5.35714	0.00284204	FABP5, PRTN3, DEFA1, PRSS2, S100A7, HRNR	112	175	20163	6.17235	0.72453	0.0234081	0.0206694
GOTERM_CC_ALL	GO:0030659~cytoplasmic vesicle membrane	12	10.7143	0.00400647	PIGR, SERPINB12, GPNMB, FABP5, SURF4, MGST1, KDELR2, RAC1, CALM2, SYTL4, DSC1, UBA52	112	785	20163	2.752	0.837743	0.0324095	0.0286176
GOTERM_CC_ALL	GO:0012506~vesicle membrane	12	10.7143	0.00492061	PIGR, SERPINB12, GPNMB, FABP5, SURF4, MGST1, KDELR2, RAC1, CALM2, SYTL4, DSC1, UBA52	112	807	20163	2.67698	0.892958	0.0391059	0.0345306
GOTERM_CC_ALL	GO:0044437~vacuolar part	10	8.92857	0.0086937	PIGR, FABP5, SURF4, MGST1, PRTN3, DEFA1, PRSS2, UBA52, S100A7, HRNR	112	638	20163	2.82174	0.98085	0.0679008	0.0599565
GOTERM_CC_ALL	GO:0097130~cyclin D3-CDK4 complex	2	1.78571	0.0109802	CCND3, CDK4	112	2	20163	180.027	0.993273	0.0835584	0.0737823
GOTERM_CC_ALL	GO:0030867~rough endoplasmic reticulum membrane	3	2.67857	0.0110673	SSR4, RPS29, RP9	112	29	20163	18.6235	0.993536	0.0835584	0.0737823
GOTERM_CC_ALL	GO:0070820~tertiary granule	5	4.46429	0.0128947	FLG2, SERPINB12, RAC1, DSC1, LTF	112	164	20163	5.48862	0.997203	0.0957592	0.0845556
GOTERM_CC_ALL	GO:0044432~endoplasmic reticulum part	16	14.2857	0.0134266	SSR4, SURF4, MGST1, GPX8, PRSS23, CDC42, DAD1, RPS29, ALB, CDK1, KDELR2, RP9, RAC1, UBA52, CNIH4, BET1	112	1453	20163	1.9824	0.997809	0.0981005	0.0866229
GOTERM_CC_ALL	GO:0042175~nuclear outer membrane-endoplasmic reticulum membrane network	14	12.5	0.013947	SSR4, SURF4, MGST1, ENO1, CDC42, DAD1, RPS29, CDK1, KDELR2, RP9, RAC1, UBA52, CNIH4, BET1	112	1192	20163	2.11441	0.998275	0.100286	0.0885526
GOTERM_CC_ALL	GO:0005783~endoplasmic reticulum	20	17.8571	0.0160312	SSR4, SURF4, MGST1, GPX8, PRSS23, CDC42, DAD1, IGLL1, TRAPPC6B, RPS29, ALB, CDK1, KDELR2, RP9, RAC1, UBA52, CNIH4, S100A7, BET1, TGM2	112	2048	20163	1.75807	0.999338	0.113471	0.100195
GOTERM_CC_ALL	GO:0005773~vacuole	11	9.82143	0.0208346	CDC42, PIGR, FABP5, SURF4, MGST1, PRTN3, DEFA1, PRSS2, UBA52, S100A7, HRNR	112	864	20163	2.29201	0.999928	0.145201	0.128213
GOTERM_CC_ALL	GO:0036457~keratohyalin granule	2	1.78571	0.021841	FLG2, HRNR	112	4	20163	90.0134	0.999955	0.147671	0.130394
GOTERM_CC_ALL	GO:0061574~ASAP complex	2	1.78571	0.021841	SAP18, RNPS1	112	4	20163	90.0134	0.999955	0.147671	0.130394
GOTERM_CC_ALL	GO:0090568~nuclear transcriptional repressor complex	3	2.67857	0.0234186	RB1, RBBP4, LIN52	112	43	20163	12.56	0.999978	0.156009	0.137757
GOTERM_CC_ALL	GO:0005681~spliceosomal complex	5	4.46429	0.0239522	HNRNPA3, SNRPD1, TRA2B, CIRBP, SRSF2	112	198	20163	4.54613	0.999983	0.157251	0.138853
GOTERM_CC_ALL	GO:0005764~lysosome	10	8.92857	0.0249984	PIGR, FABP5, SURF4, MGST1, PRTN3, DEFA1, PRSS2, UBA52, S100A7, HRNR	112	763	20163	2.35946	0.99999	0.159497	0.140836
GOTERM_CC_ALL	GO:0000323~lytic vacuole	10	8.92857	0.0249984	PIGR, FABP5, SURF4, MGST1, PRTN3, DEFA1, PRSS2, UBA52, S100A7, HRNR	112	763	20163	2.35946	0.99999	0.159497	0.140836
GOTERM_CC_ALL	GO:0001533~cornified envelope	3	2.67857	0.0254934	FLG2, DSC1, HRNR	112	45	20163	12.0018	0.999992	0.160179	0.141439
GOTERM_CC_ALL	GO:0005789~endoplasmic reticulum membrane	13	11.6071	0.0271014	SSR4, SURF4, MGST1, CDC42, DAD1, RPS29, CDK1, KDELR2, RP9, RAC1, UBA52, CNIH4, BET1	112	1168	20163	2.00372	0.999996	0.160179	0.141439
GOTERM_CC_ALL	GO:0071751~secretory IgA immunoglobulin complex	2	1.78571	0.0272269	PIGR, JCHAIN	112	5	20163	72.0107	0.999996	0.160179	0.141439
GOTERM_CC_ALL	GO:0071746~IgA immunoglobulin complex, circulating	2	1.78571	0.0272269	PIGR, JCHAIN	112	5	20163	72.0107	0.999996	0.160179	0.141439
GOTERM_CC_ALL	GO:0071745~IgA immunoglobulin complex	2	1.78571	0.0272269	PIGR, JCHAIN	112	5	20163	72.0107	0.999996	0.160179	0.141439
GOTERM_CC_ALL	GO:0071749~polymeric IgA immunoglobulin complex	2	1.78571	0.0272269	PIGR, JCHAIN	112	5	20163	72.0107	0.999996	0.160179	0.141439
GOTERM_CC_ALL	GO:0005667~transcription factor complex	7	6.25	0.0289971	RB1, RBL1, TFDP3, CDK4, SUB1, HMGA1, E2F5	112	421	20163	2.99332	0.999998	0.168406	0.148703
GOTERM_CC_ALL	GO:0030529~intracellular ribonucleoprotein complex	11	9.82143	0.0338431	CDC42, HNRNPA3, VBP1, SNRPD1, RPS29, TRA2B, CIRBP, SRSF2, RAC1, ZCCHC17, UBA52	112	937	20163	2.11344	1	0.194062	0.171357
GOTERM_CC_ALL	GO:0035577~azurophil granule membrane	3	2.67857	0.0406541	PIGR, SURF4, MGST1	112	58	20163	9.31173	1	0.230204	0.20327
GOTERM_CC_ALL	GO:0044451~nucleoplasm part	13	11.6071	0.0444514	RB1, CDKN1A, ENY2, RBBP4, MCIDAS, CDK4, SRSF2, ARL6IP4, SAP18, SRSF3, RNPS1, POLR2H, LIN52	112	1260	20163	1.85742	1	0.246024	0.217239
GOTERM_CC_ALL	GO:0101003~ficolin-1-rich granule membrane	3	2.67857	0.0445341	SERPINB12, RAC1, DSC1	112	61	20163	8.85378	1	0.246024	0.217239
GOTERM_CC_ALL	GO:0035580~specific granule lumen	3	2.67857	0.0458568	LCN2, VCL, LTF	112	62	20163	8.71097	1	0.250279	0.220997
GOTERM_CC_ALL	GO:0043232~intracellular non-membrane-bounded organelle	41	36.6071	0.0466498	RB1, CDKN1A, LIN37, ENO1, ZCCHC17, TRIOBP, CNN3, CDC42, PPP1CB, CASP14, RBBP4, PAXX, PPP2R1A, TMSB4X, DPYSL2, ARL6IP4, RAC1, POLR2H, E2F5, TGM2, HNRNPA3, HSPA6, CIRBP, HMGA1, FBXO11, THAP5, RBL1, CCNE1, TFDP3, RPS29, CDK4, SUB1, CDK1, TAGLN2, S100A9, UBA52, PFDN5, CALM2, S100A8, VCL, RAI14	112	5711	20163	1.29244	1	0.251576	0.222142
GOTERM_CC_ALL	GO:0043228~non-membrane-bounded organelle	41	36.6071	0.0475882	RB1, CDKN1A, LIN37, ENO1, ZCCHC17, TRIOBP, CNN3, CDC42, PPP1CB, CASP14, RBBP4, PAXX, PPP2R1A, TMSB4X, DPYSL2, ARL6IP4, RAC1, POLR2H, E2F5, TGM2, HNRNPA3, HSPA6, CIRBP, HMGA1, FBXO11, THAP5, RBL1, CCNE1, TFDP3, RPS29, CDK4, SUB1, CDK1, TAGLN2, S100A9, UBA52, PFDN5, CALM2, S100A8, VCL, RAI14	112	5719	20163	1.29063	1	0.253617	0.223944
GOTERM_CC_ALL	GO:1990904~ribonucleoprotein complex	11	9.82143	0.052594	CDC42, HNRNPA3, VBP1, SNRPD1, RPS29, TRA2B, CIRBP, SRSF2, RAC1, ZCCHC17, UBA52	112	1013	20163	1.95488	1	0.277036	0.244623
GOTERM_CC_ALL	GO:1990062~RPAP3/R2TP/prefoldin-like complex	2	1.78571	0.0641146	PFDN2, PFDN6	112	12	20163	30.0045	1	0.332751	0.29382
GOTERM_CC_ALL	GO:0098588~bounding membrane of organelle	19	16.9643	0.0646404	PIGR, SERPINB12, ABCD3, SSR4, SURF4, MGST1, ENO1, SYTL4, CDC42, GPNMB, FABP5, RPS29, KDELR2, RP9, RAC1, CALM2, UBA52, DSC1, BET1	112	2242	20163	1.52565	1	0.332751	0.29382
GOTERM_CC_ALL	GO:0044464~cell part	107	95.5357	0.0706186	RB1, GMNN, ENO1, PPP1CB, CCND3, MCIDAS, PPP2R1A, SNRPD1, DPYSL2, ARL6IP4, PHLDA2, PRSS2, KPNA3, TGM3, TGM2, CIRBP, FBXO11, SYTL4, FLG2, AZGP1, THAP5, CCNE1, SUB1, SRSF2, SRSF3, KDELR2, PRTN3, TAGLN2, DSC1, PPIA, S100A9, UBA52, S100A8, VCL, S100A7, RAI14, KPRP, ENY2, MGST1, HIGD1A, KLK7, CNN3, DECR1, CDK18, ZRANB2, SURF4, HSPA6, HMGA1, DEFA1, HRNR, RPS29, CDK4, PIP, ALB, LCN2, CDK1, RNPS1, CALM2, …	112	18405	20163	1.04661	1	0.355447	0.31386
GOTERM_CC_ALL	GO:0005623~cell	107	95.5357	0.0706186	RB1, GMNN, ENO1, PPP1CB, CCND3, MCIDAS, PPP2R1A, SNRPD1, DPYSL2, ARL6IP4, PHLDA2, PRSS2, KPNA3, TGM3, TGM2, CIRBP, FBXO11, SYTL4, FLG2, AZGP1, THAP5, CCNE1, SUB1, SRSF2, SRSF3, KDELR2, PRTN3, TAGLN2, DSC1, PPIA, S100A9, UBA52, S100A8, VCL, S100A7, RAI14, KPRP, ENY2, MGST1, HIGD1A, KLK7, CNN3, DECR1, CDK18, ZRANB2, SURF4, HSPA6, HMGA1, DEFA1, HRNR, RPS29, CDK4, PIP, ALB, LCN2, CDK1, RNPS1, CALM2, …	112	18405	20163	1.04661	1	0.355447	0.31386
GOTERM_CC_ALL	GO:0098805~whole membrane	16	14.2857	0.0794139	PIGR, SERPINB12, ABCD3, SURF4, MGST1, ENO1, SYTL4, GPNMB, FABP5, KDELR2, PRTN3, RAC1, CALM2, UBA52, DSC1, VCL	112	1839	20163	1.5663	1	0.395324	0.349072
GOTERM_CC_ALL	GO:0005791~rough endoplasmic reticulum	3	2.67857	0.0847585	SSR4, RPS29, RP9	112	88	20163	6.13728	1	0.417344	0.368515
GOTERM_CC_ALL	GO:0031091~platelet alpha granule	3	2.67857	0.08973	TMSB4X, ALB, SYTL4	112	91	20163	5.93495	1	0.437072	0.385936
GOTERM_CC_ALL	GO:0042571~immunoglobulin complex, circulating	3	2.67857	0.0914062	PIGR, IGLL1, JCHAIN	112	92	20163	5.87044	1	0.4405	0.388962
