# Supplementary material for: E2F4DN Transgenic Mice: A Tool for the Evaluation of E2F4 as a Therapeutic Target in Neuropathology and Brain Aging
Source: Int J Mol Sci. 2022 Oct 11;23(20):12093. doi: 10.3390/ijms232012093 (PMC9603043; doi:10.3390/ijms232012093)
Supplement: Supplementary file 1 [file ijms-23-12093-s001.zip › TABLE S3.xlsx]

## Sheet: Hoja1
Category	Term	Count	%	PValue	Genes	List Total	Pop Hits	Pop Total	Fold Enrichment	Bonferroni	Benjamini	FDR
GOTERM_BP_DIRECT	GO:0006281~DNA repair	14	12.963	2.77041e-08	NPM1, USP7, PARP1, TRRAP, SMC3, SMC1A, DDB1, MSH6, SFPQ, MSH2, TRIM28, RUVBL2, CDK2, RUVBL1	103	318	18082	7.72877	2.26063e-05	2.26066e-05	2.22464e-05
GOTERM_BP_DIRECT	GO:0007049~cell cycle	18	16.6667	5.57512e-08	PLK1, SMC3, SMC1A, ZWINT, SMC2, AURKA, HCFC1, RBL2, CCNB1, TFDP1, CCNE2, TFDP2, MSH2, CDK2, RUVBL1, E2F1, MCM3, ECT2	103	614	18082	5.14652	4.5492e-05	2.27465e-05	2.23841e-05
GOTERM_BP_DIRECT	GO:0006974~cellular response to DNA damage stimulus	13	12.037	4.31875e-06	TOP2A, USP7, PARP1, FMR1, SMC3, SMC1A, DDB1, MSH6, SFPQ, MSH2, RUVBL2, CDK2, RUVBL1	103	420	18082	5.4338	0.0035179	0.0011747	0.00115598
GOTERM_BP_DIRECT	GO:0051301~cell division	11	10.1852	4.99666e-05	CCNB1, CCNE2, PLK1, CDK2, RUVBL1, ECT2, SMC1A, SMC3, ZWINT, SMC2, AURKA	103	374	18082	5.16334	0.0399537	0.00818486	0.00805446
GOTERM_BP_DIRECT	GO:0019827~stem cell population maintenance	6	5.55556	5.01523e-05	NPM1, DICER1, SMC1A, SMC3, POU5F1, NODAL	103	71	18082	14.8355	0.0400992	0.00818486	0.00805446
GOTERM_BP_DIRECT	GO:0007067~mitotic nuclear division	9	8.33333	0.000173345	CCNB1, PLK1, CDK2, RUVBL1, SMC1A, SMC3, ZWINT, SMC2, AURKA	103	277	18082	5.7039	0.131912	0.023575	0.0231994
GOTERM_BP_DIRECT	GO:0051726~regulation of cell cycle	6	5.55556	0.000430612	RBL2, NPM1, SFPQ, CCNE2, E2F1, DICER1	103	112	18082	9.40465	0.296336	0.0471194	0.0463688
GOTERM_BP_DIRECT	GO:0016925~protein sumoylation	4	3.7037	0.000461955	TOP2A, RANBP2, TRIM28, AURKA	103	27	18082	26.0079	0.314113	0.0471194	0.0463688
GOTERM_BP_DIRECT	GO:0051276~chromosome organization	4	3.7037	0.00127375	SFPQ, SMC1A, SMC3, SMC2	103	38	18082	18.4793	0.646561	0.115487	0.113647
GOTERM_BP_DIRECT	GO:0006351~transcription, DNA-templated	22	20.3704	0.00172225	PARP1, TRRAP, DDX21, PSIP1, DYNLL1, POLRMT, POU5F1, RBL2, BCLAF1, SFPQ, TFDP1, MYBBP1A, TFDP2, TRIM28, THRAP3, RUVBL2, HSF1, RUVBL1, E2F1, WDR5, HBP1, SLIRP	103	1885	18082	2.0489	0.755017	0.140536	0.138297
GOTERM_BP_DIRECT	GO:0000122~negative regulation of transcription from RNA polymerase II promoter	12	11.1111	0.00269585	SFPQ, YEATS2, TRIM28, PLK1, CDK2, HSF1, E2F1, DICER1, POU5F1, NODAL, HCFC1, WDTC1	103	729	18082	2.88977	0.889505	0.199983	0.196797
GOTERM_BP_DIRECT	GO:0043968~histone H2A acetylation	3	2.77778	0.00315383	TRRAP, RUVBL2, RUVBL1	103	15	18082	35.1107	0.924043	0.202705	0.199476
GOTERM_BP_DIRECT	GO:0032418~lysosome localization	3	2.77778	0.00359116	SNAPIN, BLOC1S2, BORCS5	103	16	18082	32.9163	0.946904	0.202705	0.199476
GOTERM_BP_DIRECT	GO:0045944~positive regulation of transcription from RNA polymerase II promoter	14	12.963	0.00389075	TOP2A, PARP1, PSIP1, DICER1, POU5F1, HSPH1, TFDP1, THRAP3, RUVBL2, NCL, BLOC1S2, HSF1, E2F1, NODAL	103	995	18082	2.4701	0.958458	0.202705	0.199476
GOTERM_BP_DIRECT	GO:0010629~negative regulation of gene expression	7	6.48148	0.00390245	RBL2, NPM1, CCNB1, HSPA4, FMR1, HSF1, POU5F1	103	265	18082	4.63726	0.958854	0.202705	0.199476
GOTERM_BP_DIRECT	GO:0016569~covalent chromatin modification	7	6.48148	0.00397461	RBL2, TRIM28, TRRAP, RUVBL2, RUVBL1, WDR5, HCFC1	103	266	18082	4.61983	0.961216	0.202705	0.199476
GOTERM_BP_DIRECT	GO:0048255~mRNA stabilization	3	2.77778	0.00506136	THRAP3, E2F1, DICER1	103	19	18082	27.719	0.984086	0.240641	0.236807
GOTERM_BP_DIRECT	GO:0006164~purine nucleotide biosynthetic process	3	2.77778	0.00560315	GMPS, PAICS, PRPS1L3	103	20	18082	26.333	0.989797	0.240641	0.236807
GOTERM_BP_DIRECT	GO:0009116~nucleoside metabolic process	3	2.77778	0.00560315	UPP2, PRPS1L1, PRPS1L3	103	20	18082	26.333	0.989797	0.240641	0.236807
GOTERM_BP_DIRECT	GO:0001701~in utero embryonic development	7	6.48148	0.00695834	CCNB1, MSH2, TRIM28, HSF1, HBA-A2, NODAL, WDTC1	103	299	18082	4.10995	0.996647	0.279903	0.275444
GOTERM_BP_DIRECT	GO:0031647~regulation of protein stability	4	3.7037	0.00725687	NPM1, USP7, SUGT1, AURKA	103	70	18082	10.0316	0.997376	0.279903	0.275444
GOTERM_BP_DIRECT	GO:0017148~negative regulation of translation	4	3.7037	0.00754641	FXR1, FXR2, FMR1, GAPDH-PS15	103	71	18082	9.89033	0.997932	0.279903	0.275444
GOTERM_BP_DIRECT	GO:0007126~meiotic nuclear division	3	2.77778	0.00802091	SMC1A, SMC3, AURKA	103	24	18082	21.9442	0.9986	0.284568	0.280034
GOTERM_BP_DIRECT	GO:0010667~negative regulation of cardiac muscle cell apoptotic process	3	2.77778	0.00937605	PCMT1, NPM1, HSF1	103	26	18082	20.2562	0.999541	0.318786	0.313707
GOTERM_BP_DIRECT	GO:0007052~mitotic spindle organization	3	2.77778	0.0108256	CCNB1, SMC3, AURKA	103	28	18082	18.8093	0.999861	0.353349	0.347719
GOTERM_BP_DIRECT	GO:0007093~mitotic cell cycle checkpoint	3	2.77778	0.0115851	TRRAP, SMC1A, ZWINT	103	29	18082	18.1607	0.999926	0.363595	0.357802
GOTERM_BP_DIRECT	GO:0043967~histone H4 acetylation	3	2.77778	0.0139991	TRRAP, RUVBL2, RUVBL1	103	32	18082	16.4581	0.99999	0.423085	0.416345
GOTERM_BP_DIRECT	GO:0006355~regulation of transcription, DNA-templated	22	20.3704	0.0151714	PARP1, TRRAP, PSIP1, DYNLL1, POU5F1, HCFC1, RBL2, BCLAF1, SFPQ, TFDP1, MYBBP1A, TFDP2, YEATS2, TRIM28, THRAP3, RUVBL2, HSF1, RUVBL1, E2F1, WDR5, HBP1, SLIRP	103	2279	18082	1.69468	0.999996	0.437236	0.43027
GOTERM_BP_DIRECT	GO:0007080~mitotic metaphase plate congression	3	2.77778	0.0157187	KIF18A, CCNB1, KPNB1	103	34	18082	15.49	0.999998	0.437236	0.43027
GOTERM_BP_DIRECT	GO:0051321~meiotic cell cycle	4	3.7037	0.0165884	CDK2, SMC1A, SMC3, AURKA	103	95	18082	7.39172	0.999999	0.437236	0.43027
GOTERM_BP_DIRECT	GO:0016573~histone acetylation	3	2.77778	0.0166107	TRRAP, RUVBL2, RUVBL1	103	35	18082	15.0474	0.999999	0.437236	0.43027
GOTERM_BP_DIRECT	GO:0000278~mitotic cell cycle	3	2.77778	0.0194126	TFDP1, TFDP2, AURKA	103	38	18082	13.8595	1	0.495021	0.487134
GOTERM_BP_DIRECT	GO:0006334~nucleosome assembly	4	3.7037	0.0210492	HIST1H2BP, NPM1, HIST1H4M, NAP1L1	103	104	18082	6.75205	1	0.520489	0.512197
GOTERM_BP_DIRECT	GO:0000710~meiotic mismatch repair	2	1.85185	0.0223755	MSH6, MSH2	103	4	18082	87.7767	1	0.537012	0.528457
GOTERM_BP_DIRECT	GO:0032876~negative regulation of DNA endoreduplication	2	1.85185	0.0278915	SMC1A, SMC3	103	5	18082	70.2214	1	0.61512	0.60532
GOTERM_BP_DIRECT	GO:0070345~negative regulation of fat cell proliferation	2	1.85185	0.0278915	TFDP1, E2F1	103	5	18082	70.2214	1	0.61512	0.60532
GOTERM_BP_DIRECT	GO:0043570~maintenance of DNA repeat elements	2	1.85185	0.0278915	MSH6, MSH2	103	5	18082	70.2214	1	0.61512	0.60532
GOTERM_BP_DIRECT	GO:0051096~positive regulation of helicase activity	2	1.85185	0.0333766	MSH6, MSH2	103	6	18082	58.5178	1	0.688831	0.677857
GOTERM_BP_DIRECT	GO:0016447~somatic recombination of immunoglobulin gene segments	2	1.85185	0.0333766	MSH6, MSH2	103	6	18082	58.5178	1	0.688831	0.677857
GOTERM_BP_DIRECT	GO:0050821~protein stabilization	4	3.7037	0.035847	NPM1, USP7, GAPDH-PS15, HCFC1	103	128	18082	5.48604	1	0.688831	0.677857
GOTERM_BP_DIRECT	GO:0048511~rhythmic process	4	3.7037	0.035847	TOP2A, SFPQ, MYBBP1A, THRAP3	103	128	18082	5.48604	1	0.688831	0.677857
GOTERM_BP_DIRECT	GO:0008630~intrinsic apoptotic signaling pathway in response to DNA damage	3	2.77778	0.0372889	MSH6, MSH2, E2F1	103	54	18082	9.75297	1	0.688831	0.677857
GOTERM_BP_DIRECT	GO:0043276~anoikis	2	1.85185	0.0388311	TFDP1, E2F1	103	7	18082	50.1581	1	0.688831	0.677857
GOTERM_BP_DIRECT	GO:0000212~meiotic spindle organization	2	1.85185	0.0388311	DICER1, AURKA	103	7	18082	50.1581	1	0.688831	0.677857
GOTERM_BP_DIRECT	GO:0009156~ribonucleoside monophosphate biosynthetic process	2	1.85185	0.0388311	PRPS1L1, PRPS1L3	103	7	18082	50.1581	1	0.688831	0.677857
GOTERM_BP_DIRECT	GO:0045910~negative regulation of DNA recombination	2	1.85185	0.0388311	MSH6, MSH2	103	7	18082	50.1581	1	0.688831	0.677857
GOTERM_BP_DIRECT	GO:0009408~response to heat	3	2.77778	0.0411405	HSPA4, HSF1, PSIP1	103	57	18082	9.23965	1	0.710151	0.698838
GOTERM_BP_DIRECT	GO:0031175~neuron projection development	4	3.7037	0.0440216	SNAPIN, VAPA, BLOC1S2, WDR5	103	139	18082	5.0519	1	0.710151	0.698838
GOTERM_BP_DIRECT	GO:0000492~box C/D snoRNP assembly	2	1.85185	0.0442552	RUVBL2, RUVBL1	103	8	18082	43.8883	1	0.710151	0.698838
GOTERM_BP_DIRECT	GO:0060136~embryonic process involved in female pregnancy	2	1.85185	0.0442552	HSF1, NODAL	103	8	18082	43.8883	1	0.710151	0.698838
GOTERM_BP_DIRECT	GO:0045893~positive regulation of transcription, DNA-templated	8	7.40741	0.0443845	NPM1, TFDP1, TRIM28, THRAP3, MDK, CDK2, E2F1, POU5F1	103	576	18082	2.43824	1	0.710151	0.698838
GOTERM_BP_DIRECT	GO:0045892~negative regulation of transcription, DNA-templated	8	7.40741	0.0454225	BCLAF1, SFPQ, MYBBP1A, YEATS2, TFDP2, TRIM28, E2F1, POU5F1	103	579	18082	2.42561	1	0.712784	0.701428
GOTERM_BP_DIRECT	GO:0008380~RNA splicing	5	4.62963	0.0475804	SFPQ, THRAP3, FMR1, HNRNPC, SF3B1	103	241	18082	3.64219	1	0.732559	0.720889
GOTERM_BP_DIRECT	GO:0033129~positive regulation of histone phosphorylation	2	1.85185	0.0496489	CCNB1, FMR1	103	9	18082	39.0119	1	0.75025	0.738297
GOTERM_BP_DIRECT	GO:0032436~positive regulation of proteasomal ubiquitin-dependent protein catabolic process	3	2.77778	0.0520945	PLK1, HSPBP1, AURKA	103	65	18082	8.10246	1	0.772893	0.760579
GOTERM_BP_DIRECT	GO:0051259~protein oligomerization	3	2.77778	0.054979	PFKL, NPM1, TRIM28	103	67	18082	7.8606	1	0.787547	0.775
GOTERM_BP_DIRECT	GO:0009165~nucleotide biosynthetic process	2	1.85185	0.0550124	PRPS1L1, PRPS1L3	103	10	18082	35.1107	1	0.787547	0.775
GOTERM_BP_DIRECT	GO:0006006~glucose metabolic process	3	2.77778	0.0564421	AIMP1, GAPDH-PS15, WDTC1	103	68	18082	7.745	1	0.794082	0.781431
GOTERM_BP_DIRECT	GO:1903827~regulation of cellular protein localization	2	1.85185	0.060346	CCNE2, PARP1	103	11	18082	31.9188	1	0.807252	0.794391
GOTERM_BP_DIRECT	GO:2000637~positive regulation of gene silencing by miRNA	2	1.85185	0.060346	FXR1, FMR1	103	11	18082	31.9188	1	0.807252	0.794391
GOTERM_BP_DIRECT	GO:2001022~positive regulation of response to DNA damage stimulus	2	1.85185	0.060346	BCLAF1, FMR1	103	11	18082	31.9188	1	0.807252	0.794391
GOTERM_BP_DIRECT	GO:0043524~negative regulation of neuron apoptotic process	4	3.7037	0.061956	NPM1, HSPH1, MSH2, MDK	103	160	18082	4.38883	1	0.815421	0.80243
GOTERM_BP_DIRECT	GO:0060391~positive regulation of SMAD protein import into nucleus	2	1.85185	0.0656498	PARP1, NODAL	103	12	18082	29.2589	1	0.850321	0.836775
GOTERM_BP_DIRECT	GO:0071407~cellular response to organic cyclic compound	3	2.77778	0.0670533	CCNB1, HSF1, HCFC1	103	75	18082	7.02214	1	0.854929	0.841309
GOTERM_BP_DIRECT	GO:0016446~somatic hypermutation of immunoglobulin genes	2	1.85185	0.070924	MSH6, MSH2	103	13	18082	27.0082	1	0.890368	0.876184
GOTERM_BP_DIRECT	GO:0010628~positive regulation of gene expression	6	5.55556	0.0753362	HSPA4, HSF1, E2F1, DICER1, POU5F1, HCFC1	103	399	18082	2.6399	1	0.927666	0.912887
GOTERM_BP_DIRECT	GO:0043984~histone H4-K16 acetylation	2	1.85185	0.0761686	WDR5, HCFC1	103	14	18082	25.0791	1	0.927666	0.912887
GOTERM_BP_DIRECT	GO:1904874~positive regulation of telomerase RNA localization to Cajal body	2	1.85185	0.081384	RUVBL2, RUVBL1	103	15	18082	23.4071	1	0.962454	0.947121
GOTERM_BP_DIRECT	GO:0048490~anterograde synaptic vesicle transport	2	1.85185	0.081384	SNAPIN, BLOC1S2	103	15	18082	23.4071	1	0.962454	0.947121
GOTERM_BP_DIRECT	GO:0007062~sister chromatid cohesion	2	1.85185	0.0865701	SMC1A, SMC3	103	16	18082	21.9442	1	0.967688	0.952272
GOTERM_BP_DIRECT	GO:0043982~histone H4-K8 acetylation	2	1.85185	0.0865701	WDR5, HCFC1	103	16	18082	21.9442	1	0.967688	0.952272
GOTERM_BP_DIRECT	GO:0043981~histone H4-K5 acetylation	2	1.85185	0.0865701	WDR5, HCFC1	103	16	18082	21.9442	1	0.967688	0.952272
GOTERM_BP_DIRECT	GO:0030261~chromosome condensation	2	1.85185	0.0865701	TOP2A, SMC2	103	16	18082	21.9442	1	0.967688	0.952272
GOTERM_BP_DIRECT	GO:0032869~cellular response to insulin stimulus	3	2.77778	0.0883069	PARP1, CDK2, WDTC1	103	88	18082	5.98477	1	0.972072	0.956585
GOTERM_BP_DIRECT	GO:0045190~isotype switching	2	1.85185	0.0917273	MSH6, MSH2	103	17	18082	20.6533	1	0.972072	0.956585
GOTERM_BP_DIRECT	GO:0007064~mitotic sister chromatid cohesion	2	1.85185	0.0917273	SMC1A, SMC3	103	17	18082	20.6533	1	0.972072	0.956585
GOTERM_BP_DIRECT	GO:0006607~NLS-bearing protein import into nucleus	2	1.85185	0.0917273	RANBP2, KPNB1	103	17	18082	20.6533	1	0.972072	0.956585
GOTERM_BP_DIRECT	GO:0006298~mismatch repair	2	1.85185	0.0968557	MSH6, MSH2	103	18	18082	19.5059	1	1	0.985276
