# Supplementary material for: E2F4DN Transgenic Mice: A Tool for the Evaluation of E2F4 as a Therapeutic Target in Neuropathology and Brain Aging
Source: Int J Mol Sci. 2022 Oct 11;23(20):12093. doi: 10.3390/ijms232012093 (PMC9603043; doi:10.3390/ijms232012093)
Supplement: Supplementary file 1 [file ijms-23-12093-s001.zip › TABLE S4.xlsx]

## Sheet: Hoja1
Category	Term	Count	%	PValue	Genes	List Total	Pop Hits	Pop Total	Fold Enrichment	Bonferroni	Benjamini	FDR
GOTERM_BP_DIRECT	GO:0051726~regulation of cell cycle	12	9.44882	1.33682e-09	RB1, RBL2, LIN54, CDK18, RBL1, LIN37, RBBP4, CCNE2, CCNE1, LIN9, E2F5, LIN52	121	124	16792	13.43	1.07079e-06	1.07079e-06	1.05609e-06
GOTERM_BP_DIRECT	GO:0007049~cell cycle	14	11.0236	5.0755e-09	LIN54, LIN37, GMNN, LIN9, SEPT2, RBL2, SEPT9, CCND3, THAP5, RBL1, RBBP4, MCIDAS, PFDN1, LIN52	121	217	16792	8.95335	4.06546e-06	2.03274e-06	2.00482e-06
GOTERM_BP_DIRECT	GO:0001895~retina homeostasis	7	5.51181	3.69631e-07	PIGR, AZGP1, PIP, ALB, LCN1, JCHAIN, LTF	121	40	16792	24.286	0.000296031	9.86916e-05	9.73362e-05
GOTERM_BP_DIRECT	GO:0000082~G1/S transition of mitotic cell cycle	9	7.08661	6.73392e-07	RB1, CDKN1A, CDKN2C, CCNE2, CCNE1, TFDP3, CDK4, CDK2, CDK1	121	102	16792	12.245	0.000539242	0.000134847	0.000132995
GOTERM_BP_DIRECT	GO:0051301~cell division	14	11.0236	1.32006e-06	RB1, TRIOBP, SEPT2, CDC42, CCNA2, PPP1CB, SEPT9, CCND3, TUBA1A, CCNE2, CCNE1, CDK4, CDK2, CDK1	121	350	16792	5.55107	0.00105681	0.000211474	0.00020857
GOTERM_BP_DIRECT	GO:0006977~DNA damage response, signal transduction by p53 class mediator resulting in cell cycle arrest	7	5.51181	5.20857e-06	RBL2, CDKN1A, TFDP1, TFDP2, CDK2, CDK1, UBA52	121	62	16792	15.6684	0.00416338	0.000695344	0.000685795
GOTERM_BP_DIRECT	GO:0000086~G2/M transition of mitotic cell cycle	9	7.08661	6.23576e-06	PPP1CB, CDKN1A, CDKN2B, TUBA1A, PPP2R1A, CDK2, CDK1, CALM2, UBA52	121	137	16792	9.11673	0.0049824	0.000713549	0.00070375
GOTERM_BP_DIRECT	GO:0000079~regulation of cyclin-dependent protein serine/threonine kinase activity	5	3.93701	0.000168148	CCNA2, CDKN1A, CDKN2B, CDKN2C, CCNE2	121	39	16792	17.7919	0.12602	0.0168359	0.0166047
GOTERM_BP_DIRECT	GO:0008380~RNA splicing	8	6.29921	0.000189629	ZRANB2, SNRPD1, PPP2R1A, SRSF2, ARL6IP4, SAP18, RP9, RNPS1	121	166	16792	6.68804	0.140932	0.016877	0.0166452
GOTERM_BP_DIRECT	GO:0031100~organ regeneration	5	3.93701	0.000348933	CCNA2, PRPS1, CDKN1A, CDK4, CDK1	121	47	16792	14.7635	0.243872	0.0279496	0.0275657
GOTERM_BP_DIRECT	GO:0043550~regulation of lipid kinase activity	3	2.3622	0.000499383	RB1, RBL2, RBL1	121	5	16792	83.2661	0.329751	0.0363642	0.0358648
GOTERM_BP_DIRECT	GO:2000134~negative regulation of G1/S transition of mitotic cell cycle	4	3.14961	0.000729795	RB1, CDKN1A, CDKN2B, GPNMB	121	25	16792	22.2043	0.442771	0.0487138	0.0480448
GOTERM_BP_DIRECT	GO:0050832~defense response to fungus	4	3.14961	0.000918499	DCD, DEFA1, S100A9, S100A8	121	27	16792	20.5595	0.521001	0.0565937	0.0558165
GOTERM_BP_DIRECT	GO:0006457~protein folding	7	5.51181	0.00185924	VBP1, PFDN1, PFDN2, PFDN4, PFDN5, PPIA, PFDN6	121	180	16792	5.39688	0.774771	0.106375	0.104914
GOTERM_BP_DIRECT	GO:0000381~regulation of alternative mRNA splicing, via spliceosome	4	3.14961	0.00250196	TRA2B, SRSF2, SAP18, RNPS1	121	38	16792	14.6081	0.865553	0.133605	0.13177
GOTERM_BP_DIRECT	GO:0031424~keratinization	4	3.14961	0.00487094	CDC42, CASP14, TGM3, HRNR	121	48	16792	11.5647	0.979983	0.243851	0.240502
GOTERM_BP_DIRECT	GO:0000398~mRNA splicing, via spliceosome	7	5.51181	0.00522526	HNRNPA3, SNRPD1, TRA2B, SRSF2, SRSF3, RNPS1, POLR2H	121	222	16792	4.37585	0.98495	0.246202	0.242821
GOTERM_BP_DIRECT	GO:0032418~lysosome localization	3	2.3622	0.00569217	SNAPIN, BLOC1S2, BORCS5	121	16	16792	26.0207	0.989667	0.253302	0.249823
GOTERM_BP_DIRECT	GO:0042493~response to drug	8	6.29921	0.0062113	CDKN1A, ABCD3, DAD1, CDK4, DPYSL2, MGST1, CDK1, LCN2	121	304	16792	3.65202	0.9932	0.25505	0.251547
GOTERM_BP_DIRECT	GO:0002576~platelet degranulation	5	3.93701	0.00636828	ITIH3, TMSB4X, ALB, CALM2, VCL	121	103	16792	6.73674	0.994008	0.25505	0.251547
GOTERM_BP_DIRECT	GO:0042326~negative regulation of phosphorylation	3	2.3622	0.00884629	CDKN1A, CDKN2B, CDKN2C	121	20	16792	20.8165	0.999189	0.337423	0.332789
GOTERM_BP_DIRECT	GO:0006461~protein complex assembly	5	3.93701	0.00961093	PPP2R1A, GMNN, HMGA1, CDK1, KPNA3	121	116	16792	5.98176	0.999563	0.338932	0.334277
GOTERM_BP_DIRECT	GO:0048025~negative regulation of mRNA splicing, via spliceosome	3	2.3622	0.00973212	TRA2B, SAP18, RNPS1	121	21	16792	19.8253	0.999604	0.338932	0.334277
GOTERM_BP_DIRECT	GO:0000083~regulation of transcription involved in G1/S transition of mitotic cell cycle	3	2.3622	0.0116165	RB1, CCNE1, CDK1	121	23	16792	18.1013	0.999914	0.387699	0.382375
GOTERM_BP_DIRECT	GO:0098609~cell-cell adhesion	7	5.51181	0.0132338	SEPT9, PCMT1, TAGLN2, ENO1, HIST1H3C, SEPT2, CNN3	121	271	16792	3.58464	0.999977	0.39337	0.387968
GOTERM_BP_DIRECT	GO:0098869~cellular oxidant detoxification	4	3.14961	0.0137652	ALB, MGST1, GPX8, S100A9	121	70	16792	7.93011	0.999985	0.39337	0.387968
GOTERM_BP_DIRECT	GO:0007265~Ras protein signal transduction	4	3.14961	0.0137652	RB1, CCNA2, CDKN1A, CDK2	121	70	16792	7.93011	0.999985	0.39337	0.387968
GOTERM_BP_DIRECT	GO:0006357~regulation of transcription from RNA polymerase II promoter	9	7.08661	0.0138659	RB1, RBL2, ENY2, TFDP1, RBL1, TFDP2, TFDP3, SUB1, SAP18	121	441	16792	2.83218	0.999986	0.39337	0.387968
GOTERM_BP_DIRECT	GO:0070488~neutrophil aggregation	2	1.5748	0.0142419	S100A9, S100A8	121	2	16792	138.777	0.99999	0.39337	0.387968
GOTERM_BP_DIRECT	GO:0010629~negative regulation of gene expression	5	3.93701	0.0168277	RB1, CDC42, RBL2, CDKN1A, RBL1	121	137	16792	5.06485	0.999999	0.449299	0.443129
GOTERM_BP_DIRECT	GO:0006915~apoptotic process	10	7.87402	0.0204496	RB1, CASP14, DAD1, PPP2R1A, CDK1, LCN2, PHLDA2, S100A9, S100A8, SLC25A6	121	567	16792	2.44756	1	0.510451	0.503441
GOTERM_BP_DIRECT	GO:0032602~chemokine production	2	1.5748	0.0212872	S100A9, S100A8	121	3	16792	92.5179	1	0.510451	0.503441
GOTERM_BP_DIRECT	GO:0043163~cell envelope organization	2	1.5748	0.0212872	TGM3, HRNR	121	3	16792	92.5179	1	0.510451	0.503441
GOTERM_BP_DIRECT	GO:1900026~positive regulation of substrate adhesion-dependent cell spreading	3	2.3622	0.021844	CDC42, RAC1, TRIOBP	121	32	16792	13.0103	1	0.510451	0.503441
GOTERM_BP_DIRECT	GO:0030307~positive regulation of cell growth	4	3.14961	0.0223044	CDC42, S100A9, PRSS2, S100A8	121	84	16792	6.60842	1	0.510451	0.503441
GOTERM_BP_DIRECT	GO:0008544~epidermis development	4	3.14961	0.0230027	CASP14, FABP5, KLK7, S100A7	121	85	16792	6.53068	1	0.511214	0.504193
GOTERM_BP_DIRECT	GO:0008285~negative regulation of cell proliferation	8	6.29921	0.0236141	RB1, CDKN1A, AZGP1, CDKN2B, CDKN2C, RBBP4, GPNMB, HMGA1	121	396	16792	2.80357	1	0.511214	0.504193
GOTERM_BP_DIRECT	GO:0045859~regulation of protein kinase activity	3	2.3622	0.0244795	CDC42, CCNE1, CDK4	121	34	16792	12.245	1	0.516003	0.508917
GOTERM_BP_DIRECT	GO:0006508~proteolysis	9	7.08661	0.0270573	CASP14, DCD, PIP, LCN1, PRTN3, PRSS23, PRSS2, KLK7, LTF	121	500	16792	2.49798	1	0.552545	0.544957
GOTERM_BP_DIRECT	GO:0002793~positive regulation of peptide secretion	2	1.5748	0.0282826	S100A9, S100A8	121	4	16792	69.3884	1	0.552545	0.544957
GOTERM_BP_DIRECT	GO:0032119~sequestering of zinc ion	2	1.5748	0.0282826	S100A9, S100A8	121	4	16792	69.3884	1	0.552545	0.544957
GOTERM_BP_DIRECT	GO:0000302~response to reactive oxygen species	3	2.3622	0.0315976	TRA2B, GPX8, S100A7	121	39	16792	10.6751	1	0.582244	0.574248
GOTERM_BP_DIRECT	GO:0007067~mitotic nuclear division	6	4.72441	0.0327331	CCNA2, CDK2, CDK1, SRSF2, TRIOBP, SEPT2	121	248	16792	3.3575	1	0.582244	0.574248
GOTERM_BP_DIRECT	GO:0007346~regulation of mitotic cell cycle	3	2.3622	0.033108	RB1, CDKN1A, MCIDAS	121	40	16792	10.4083	1	0.582244	0.574248
GOTERM_BP_DIRECT	GO:0001580~detection of chemical stimulus involved in sensory perception of bitter taste	3	2.3622	0.033108	PIGR, AZGP1, PIP	121	40	16792	10.4083	1	0.582244	0.574248
GOTERM_BP_DIRECT	GO:0045087~innate immune response	8	6.29921	0.0347258	IGLL1, LCN2, DEFA1, S100A9, UBA52, S100A8, S100A7, JCHAIN	121	430	16792	2.5819	1	0.582244	0.574248
GOTERM_BP_DIRECT	GO:0031175~neuron projection development	4	3.14961	0.034891	RB1, SNAPIN, BLOC1S2, SEPT2	121	100	16792	5.55107	1	0.582244	0.574248
GOTERM_BP_DIRECT	GO:0006406~mRNA export from nucleus	4	3.14961	0.034891	ENY2, SRSF2, SRSF3, RNPS1	121	100	16792	5.55107	1	0.582244	0.574248
GOTERM_BP_DIRECT	GO:0045740~positive regulation of DNA replication	3	2.3622	0.0362117	CDC42, CDK1, RAC1	121	42	16792	9.91263	1	0.591951	0.583822
GOTERM_BP_DIRECT	GO:0019731~antibacterial humoral response	3	2.3622	0.0394231	DEFA1, JCHAIN, LTF	121	44	16792	9.46206	1	0.631557	0.622884
GOTERM_BP_DIRECT	GO:0072384~organelle transport along microtubule	2	1.5748	0.0421249	CDC42, BORCS5	121	6	16792	46.259	1	0.661609	0.652524
GOTERM_BP_DIRECT	GO:0043066~negative regulation of apoptotic process	8	6.29921	0.0448226	CDKN1A, DAD1, ALB, CDK1, HIGD1A, UBA52, LTF, TGM2	121	455	16792	2.44003	1	0.690441	0.680959
GOTERM_BP_DIRECT	GO:0031124~mRNA 3'-end processing	3	2.3622	0.0496664	SRSF2, SRSF3, RNPS1	121	50	16792	8.32661	1	0.750618	0.74031
GOTERM_BP_DIRECT	GO:0000184~nuclear-transcribed mRNA catabolic process, nonsense-mediated decay	4	3.14961	0.0536706	RPS29, PPP2R1A, RNPS1, UBA52	121	119	16792	4.66477	1	0.796114	0.785181
GOTERM_BP_DIRECT	GO:0075713~establishment of integrated proviral latency	2	1.5748	0.0557717	HMGA1, PPIA	121	8	16792	34.6942	1	0.799289	0.788312
GOTERM_BP_DIRECT	GO:0030308~negative regulation of cell growth	4	3.14961	0.0558804	CDKN1A, CDKN2C, PPP2R1A, ENO1	121	121	16792	4.58766	1	0.799289	0.788312
GOTERM_BP_DIRECT	GO:0048146~positive regulation of fibroblast proliferation	3	2.3622	0.0569684	CCNA2, CDKN1A, CDK4	121	54	16792	7.70983	1	0.800556	0.789562
GOTERM_BP_DIRECT	GO:0006405~RNA export from nucleus	3	2.3622	0.0588493	SRSF2, SRSF3, RNPS1	121	55	16792	7.56965	1	0.812728	0.801567
GOTERM_BP_DIRECT	GO:0048489~synaptic vesicle transport	2	1.5748	0.0625227	SNAPIN, DPYSL2	121	9	16792	30.8393	1	0.820994	0.80972
GOTERM_BP_DIRECT	GO:0090136~epithelial cell-cell adhesion	2	1.5748	0.0625227	CDC42, VCL	121	9	16792	30.8393	1	0.820994	0.80972
GOTERM_BP_DIRECT	GO:0000075~cell cycle checkpoint	2	1.5748	0.0625227	RB1, CCNE2	121	9	16792	30.8393	1	0.820994	0.80972
GOTERM_BP_DIRECT	GO:0043065~positive regulation of apoptotic process	6	4.72441	0.0641538	CDK4, SAP18, RNPS1, RAC1, UBA52, TGM2	121	300	16792	2.77554	1	0.828825	0.817443
GOTERM_BP_DIRECT	GO:0032780~negative regulation of ATPase activity	2	1.5748	0.0692257	CNN3, LTF	121	10	16792	27.7554	1	0.862933	0.851083
GOTERM_BP_DIRECT	GO:0016572~histone phosphorylation	2	1.5748	0.0692257	CDK2, CDK1	121	10	16792	27.7554	1	0.862933	0.851083
GOTERM_BP_DIRECT	GO:0051092~positive regulation of NF-kappaB transcription factor activity	4	3.14961	0.0700258	S100A9, UBA52, S100A8, LTF	121	133	16792	4.17374	1	0.862933	0.851083
GOTERM_BP_DIRECT	GO:0060968~regulation of gene silencing	2	1.5748	0.0758812	CDK2, HIST1H3C	121	11	16792	25.2322	1	0.903362	0.890956
GOTERM_BP_DIRECT	GO:0002523~leukocyte migration involved in inflammatory response	2	1.5748	0.0758812	S100A9, S100A8	121	11	16792	25.2322	1	0.903362	0.890956
GOTERM_BP_DIRECT	GO:0006369~termination of RNA polymerase II transcription	3	2.3622	0.0766899	SRSF2, SRSF3, RNPS1	121	64	16792	6.50517	1	0.903362	0.890956
GOTERM_BP_DIRECT	GO:0007050~cell cycle arrest	4	3.14961	0.0802663	RB1, CDKN1A, CDKN2B, CDKN2C	121	141	16792	3.93693	1	0.931788	0.918991
GOTERM_BP_DIRECT	GO:0019068~virion assembly	2	1.5748	0.0824895	PPIA, UBA52	121	12	16792	23.1295	1	0.943916	0.930953
GOTERM_BP_DIRECT	GO:0042742~defense response to bacterium	4	3.14961	0.0856177	DCD, IGLL1, S100A9, S100A8	121	145	16792	3.82833	1	0.965912	0.952648
GOTERM_BP_DIRECT	GO:0045995~regulation of embryonic development	2	1.5748	0.089051	CDK1, PHLDA2	121	13	16792	21.3503	1	0.981033	0.967561
GOTERM_BP_DIRECT	GO:0030855~epithelial cell differentiation	3	2.3622	0.0894075	CDK1, TAGLN2, CNN3	121	70	16792	5.94758	1	0.981033	0.967561
GOTERM_BP_DIRECT	GO:0051436~negative regulation of ubiquitin-protein ligase activity involved in mitotic cell cycle	3	2.3622	0.0915846	CDK2, CDK1, UBA52	121	71	16792	5.86381	1	0.985691	0.972155
GOTERM_BP_DIRECT	GO:0031640~killing of cells of other organism	2	1.5748	0.0955659	DCD, DEFA1	121	14	16792	19.8253	1	0.985691	0.972155
GOTERM_BP_DIRECT	GO:0071732~cellular response to nitric oxide	2	1.5748	0.0955659	CCNA2, CDK2	121	14	16792	19.8253	1	0.985691	0.972155
GOTERM_BP_DIRECT	GO:0010243~response to organonitrogen compound	2	1.5748	0.0955659	CDKN1A, MGST1	121	14	16792	19.8253	1	0.985691	0.972155
GOTERM_BP_DIRECT	GO:0050729~positive regulation of inflammatory response	3	2.3622	0.0959849	S100A9, S100A8, TGM2	121	73	16792	5.70316	1	0.985691	0.972155
GOTERM_BP_DIRECT	GO:0030334~regulation of cell migration	3	2.3622	0.0982075	RAC1, PHLDA2, VCL	121	74	16792	5.62609	1	0.99575	0.982075
