# Supplementary material for: E2F4DN Transgenic Mice: A Tool for the Evaluation of E2F4 as a Therapeutic Target in Neuropathology and Brain Aging
Source: Int J Mol Sci. 2022 Oct 11;23(20):12093. doi: 10.3390/ijms232012093 (PMC9603043; doi:10.3390/ijms232012093)
Supplement: Supplementary file 1 [file ijms-23-12093-s001.zip › TABLE S5.xlsx]

## Sheet: Synaptic protein-encoding genes
Symbol	Name
BSN	bassoon presynaptic cytomatrix protein
ESYT1	extended synaptotagmin-like protein 1
ESYT2	extended synaptotagmin-like protein 2
ESYT3	extended synaptotagmin-like protein 3
LLPH	LLP homolog, long-term synaptic facilitation (Aplysia)
NSMF	NMDA receptor synaptonuclear signaling and neuronal migration factor
PCLO	piccolo presynaptic cytomatrix protein
PRR7	proline rich 7 (synaptic)
RIMS3	regulating synaptic membrane exocytosis 3
SNAP23	synaptosomal-associated protein, 23kDa
SNAP25	synaptosomal-associated protein, 25kDa
SNAP29	synaptosomal-associated protein, 29kDa
SNAP47	synaptosomal-associated protein, 47kDa
SYAP1	synapse associated protein 1
SYCE2	synaptonemal complex central element protein 2
SYCP2	synaptonemal complex protein 2
SYDE1	synapse defective 1, Rho GTPase, homolog 1 (C. elegans)
SYDE2	synapse defective 1, Rho GTPase, homolog 2 (C. elegans)
SYN1	synapsin I
SYN3	synapsin III
SYNCRIP	synaptotagmin binding, cytoplasmic RNA interacting protein
SYNGAP1	synaptic Ras GTPase activating protein 1
SYNGR1	synaptogyrin 1
SYNGR2	synaptogyrin 2
SYNGR4	synaptogyrin 4
SYNJ1	synaptojanin 1
SYNJ2	synaptojanin 2
SYNJ2BP	synaptojanin 2 binding protein
SYNPO	synaptopodin
SYNPO2	synaptopodin 2
SYP	synaptophysin
SYPL1	synaptophysin-like 1
SYT1	synaptotagmin I
SYT10	synaptotagmin X
SYT11	synaptotagmin XI
SYT12	synaptotagmin XII
SYT14	synaptotagmin XIV
SYT6	synaptotagmin VI
SYT7	synaptotagmin VII
SYT8	synaptotagmin VIII
SYTL1	synaptotagmin-like 1
SYTL2	synaptotagmin-like 2
SYTL3	synaptotagmin-like 3
SYTL4	synaptotagmin-like 4
SYTL5	synaptotagmin-like 5
VAMP1	vesicle-associated membrane protein 1 (synaptobrevin 1)
