# Supplementary material for: E2F4DN Transgenic Mice: A Tool for the Evaluation of E2F4 as a Therapeutic Target in Neuropathology and Brain Aging
Source: Int J Mol Sci. 2022 Oct 11;23(20):12093. doi: 10.3390/ijms232012093 (PMC9603043; doi:10.3390/ijms232012093)
Supplement: Supplementary file 1 [file ijms-23-12093-s001.zip › TABLE S6.xlsx]

## Sheet: Ion channel-encoding genes
Symbol	Name
ASIC1	acid sensing (proton gated) ion channel 1
ASIC3	acid sensing (proton gated) ion channel 3
CACFD1	calcium channel flower domain containing 1
CACNA1D	calcium channel, voltage-dependent, L type, alpha 1D subunit
CACNA1G	calcium channel, voltage-dependent, T type, alpha 1G subunit
CACNA1S	calcium channel, voltage-dependent, L type, alpha 1S subunit
CACNB1	calcium channel, voltage-dependent, beta 1 subunit
CACNB2	calcium channel, voltage-dependent, beta 2 subunit
CACNB3	calcium channel, voltage-dependent, beta 3 subunit
CACNB4	calcium channel, voltage-dependent, beta 4 subunit
CATSPER2	cation channel, sperm associated 2
CATSPER2P1	cation channel, sperm associated 2 pseudogene 1
CATSPERD	catsper channel auxiliary subunit delta
CATSPERG	catsper channel auxiliary subunit gamma
CLCA1	chloride channel accessory 1
CLCA2	chloride channel accessory 2
CLCA4	chloride channel accessory 4
CLCC1	chloride channel CLIC-like 1
CLCN1	chloride channel, voltage-sensitive 1
CLCN2	chloride channel, voltage-sensitive 2
CLCN3	chloride channel, voltage-sensitive 3
CLCN4	chloride channel, voltage-sensitive 4
CLCN5	chloride channel, voltage-sensitive 5
CLCN6	chloride channel, voltage-sensitive 6
CLCN7	chloride channel, voltage-sensitive 7
CLIC1	chloride intracellular channel 1
CLIC2	chloride intracellular channel 2
CLIC4	chloride intracellular channel 4
CLNS1A	chloride channel, nucleotide-sensitive, 1A
CRACR2A	calcium release activated channel regulator 2A
ENKUR	enkurin, TRPC channel interacting protein
HCN2	hyperpolarization activated cyclic nucleotide gated potassium channel 2
HCN3	hyperpolarization activated cyclic nucleotide gated potassium channel 3
KCMF1	potassium channel modulatory factor 1
KCNAB2	potassium channel, voltage gated subfamily A regulatory beta subunit 2
KCNB1	potassium channel, voltage gated Shab related subfamily B, member 1
KCNC1	potassium channel, voltage gated Shaw related subfamily C, member 1
KCNC3	potassium channel, voltage gated Shaw related subfamily C, member 3
KCNC4	potassium channel, voltage gated Shaw related subfamily C, member 4
KCND1	potassium channel, voltage gated Shal related subfamily D, member 1
KCNE1	potassium channel, voltage gated subfamily E regulatory beta subunit 1
KCNE2	potassium channel, voltage gated subfamily E regulatory beta subunit 2
KCNE5	potassium channel, voltage gated subfamily E regulatory beta subunit 5
KCNG1	potassium channel, voltage gated modifier subfamily G, member 1
KCNG3	potassium channel, voltage gated modifier subfamily G, member 3
KCNH1	potassium channel, voltage gated eag related subfamily H, member 1
KCNH4	potassium channel, voltage gated eag related subfamily H, member 4
KCNJ1	potassium channel, inwardly rectifying subfamily J, member 1
KCNJ11	potassium channel, inwardly rectifying subfamily J, member 11
KCNJ16	potassium channel, inwardly rectifying subfamily J, member 16
KCNJ2	potassium channel, inwardly rectifying subfamily J, member 2
KCNJ5	potassium channel, inwardly rectifying subfamily J, member 5
KCNJ6	potassium channel, inwardly rectifying subfamily J, member 6
KCNK1	potassium channel, two pore domain subfamily K, member 1
KCNK10	potassium channel, two pore domain subfamily K, member 10
KCNK13	potassium channel, two pore domain subfamily K, member 13
KCNK15	potassium channel, two pore domain subfamily K, member 15
KCNK2	potassium channel, two pore domain subfamily K, member 2
KCNK5	potassium channel, two pore domain subfamily K, member 5
KCNMB4	potassium channel subfamily M regulatory beta subunit 4
KCNN4	potassium channel, calcium activated intermediate/small conductance subfamily N alpha, member 4
KCNQ3	potassium channel, voltage gated KQT-like subfamily Q, member 3
KCNQ5	potassium channel, voltage gated KQT-like subfamily Q, member 5
KCNRG	potassium channel regulator
KCNS3	potassium voltage-gated channel, modifier subfamily S, member 3
KCTD10	potassium channel tetramerization domain containing 10
KCTD11	potassium channel tetramerization domain containing 11
KCTD12	potassium channel tetramerization domain containing 12
KCTD13	potassium channel tetramerization domain containing 13
KCTD14	potassium channel tetramerization domain containing 14
KCTD15	potassium channel tetramerization domain containing 15
KCTD16	potassium channel tetramerization domain containing 16
KCTD17	potassium channel tetramerization domain containing 17
KCTD18	potassium channel tetramerization domain containing 18
KCTD2	potassium channel tetramerization domain containing 2
KCTD20	potassium channel tetramerization domain containing 20
KCTD21	potassium channel tetramerization domain containing 21
KCTD3	potassium channel tetramerization domain containing 3
KCTD5	potassium channel tetramerization domain containing 5
KCTD6	potassium channel tetramerization domain containing 6
KCTD7	potassium channel tetramerization domain containing 7
KCTD8	potassium channel tetramerization domain containing 8
KCTD9	potassium channel tetramerization domain containing 9
LOC100133315	transient receptor potential cation channel, subfamily C, member 2-like
LOC652276	potassium channel tetramerization domain containing 5 pseudogene
NALCN	sodium leak channel, non selective
P2RX3	purinergic receptor P2X, ligand gated ion channel, 3
P2RX4	purinergic receptor P2X, ligand gated ion channel, 4
P2RX5	purinergic receptor P2X, ligand gated ion channel, 5
P2RX6	purinergic receptor P2X, ligand gated ion channel, 6
P2RX6P	purinergic receptor P2X, ligand gated ion channel, 6 pseudogene
P2RX7	purinergic receptor P2X, ligand gated ion channel, 7
PIEZO1	piezo-type mechanosensitive ion channel component 1
PIEZO2	piezo-type mechanosensitive ion channel component 2
SCLT1	sodium channel and clathrin linker 1
SCN1B	sodium channel, voltage gated, type I beta subunit
SCN2A	sodium channel, voltage gated, type II alpha subunit
SCN2B	sodium channel, voltage gated, type II beta subunit
SCN3A	sodium channel, voltage gated, type III alpha subunit
SCN3B	sodium channel, voltage gated, type III beta subunit
SCN4A	sodium channel, voltage gated, type IV alpha subunit
SCN9A	sodium channel, voltage gated, type IX alpha subunit
SCNM1	sodium channel modifier 1
SCNN1A	sodium channel, non voltage gated 1 alpha subunit
SCNN1B	sodium channel, non voltage gated 1 beta subunit
SCNN1D	sodium channel, non voltage gated 1 delta subunit
SCNN1G	sodium channel, non voltage gated 1 gamma subunit
TCAF1	TRPM8 channel-associated factor 1
TMC6	transmembrane channel-like 6
TMC7	transmembrane channel-like 7
TMC8	transmembrane channel-like 8
TPCN1	two pore segment channel 1
TPCN2	two pore segment channel 2
TRPC1	transient receptor potential cation channel, subfamily C, member 1
TRPC2	transient receptor potential cation channel, subfamily C, member 2, pseudogene
TRPC3	transient receptor potential cation channel, subfamily C, member 3
TRPC4	transient receptor potential cation channel, subfamily C, member 4
TRPC4AP	transient receptor potential cation channel, subfamily C, member 4 associated protein
TRPM4	transient receptor potential cation channel, subfamily M, member 4
TRPM6	transient receptor potential cation channel, subfamily M, member 6
TRPM7	transient receptor potential cation channel, subfamily M, member 7
TRPV3	transient receptor potential cation channel, subfamily V, member 3
TRPV5	transient receptor potential cation channel, subfamily V, member 5
TRPV6	transient receptor potential cation channel, subfamily V, member 6
VDAC1	voltage-dependent anion channel 1
VDAC2	voltage-dependent anion channel 2
VDAC3	voltage-dependent anion channel 3
