# Supplementary material for: E2F4DN Transgenic Mice: A Tool for the Evaluation of E2F4 as a Therapeutic Target in Neuropathology and Brain Aging
Source: Int J Mol Sci. 2022 Oct 11;23(20):12093. doi: 10.3390/ijms232012093 (PMC9603043; doi:10.3390/ijms232012093)
Supplement: Supplementary file 1 [file ijms-23-12093-s001.zip › TABLE S7.xlsx]

## Sheet: Hoja1
Category	Term	Count	%	PValue	Genes	List Total	Pop Hits	Pop Total	Fold Enrichment	Bonferroni	Benjamini	FDR
GOTERM_BP_ALL	GO:0099517~synaptic vesicle transport along microtubule	3	23.0769	6.1146e-05	SNAPIN, BLOC1S2, BORCS5	13	19	19157	232.676	0.0379082	0.0128814	0.0125145
GOTERM_BP_ALL	GO:0099514~synaptic vesicle cytoskeletal transport	3	23.0769	6.1146e-05	SNAPIN, BLOC1S2, BORCS5	13	19	19157	232.676	0.0379082	0.0128814	0.0125145
GOTERM_BP_ALL	GO:0048490~anterograde synaptic vesicle transport	3	23.0769	6.1146e-05	SNAPIN, BLOC1S2, BORCS5	13	19	19157	232.676	0.0379082	0.0128814	0.0125145
GOTERM_BP_ALL	GO:0030705~cytoskeleton-dependent intracellular transport	4	30.7692	0.000216773	SNAPIN, TUBA1A, BLOC1S2, BORCS5	13	196	19157	30.0738	0.128043	0.0342502	0.0332747
GOTERM_BP_ALL	GO:0000082~G1/S transition of mitotic cell cycle	4	30.7692	0.000288501	RBL2, TFDP1, CCNE2, CDK2	13	216	19157	27.2892	0.166698	0.0364665	0.0354279
GOTERM_BP_ALL	GO:0047496~vesicle transport along microtubule	3	23.0769	0.000382794	SNAPIN, BLOC1S2, BORCS5	13	47	19157	94.0606	0.214922	0.0375719	0.0365018
GOTERM_BP_ALL	GO:0008089~anterograde axonal transport	3	23.0769	0.000416145	SNAPIN, BLOC1S2, BORCS5	13	49	19157	90.2214	0.231303	0.0375719	0.0365018
GOTERM_BP_ALL	GO:0044843~cell cycle G1/S phase transition	4	30.7692	0.000496558	RBL2, TFDP1, CCNE2, CDK2	13	260	19157	22.671	0.26941	0.0392281	0.0381108
GOTERM_BP_ALL	GO:0098930~axonal transport	3	23.0769	0.000687738	SNAPIN, BLOC1S2, BORCS5	13	63	19157	70.1722	0.352606	0.0482945	0.046919
GOTERM_BP_ALL	GO:0032418~lysosome localization	3	23.0769	0.000872647	SNAPIN, BLOC1S2, BORCS5	13	71	19157	62.2654	0.424061	0.0529858	0.0514767
GOTERM_BP_ALL	GO:0099518~vesicle cytoskeletal trafficking	3	23.0769	0.000922221	SNAPIN, BLOC1S2, BORCS5	13	73	19157	60.5595	0.441842	0.0529858	0.0514767
GOTERM_BP_ALL	GO:0008088~axo-dendritic transport	3	23.0769	0.00102537	SNAPIN, BLOC1S2, BORCS5	13	77	19157	57.4136	0.4771	0.0540027	0.0524646
GOTERM_BP_ALL	GO:0072384~organelle transport along microtubule	3	23.0769	0.00121864	SNAPIN, BLOC1S2, BORCS5	13	84	19157	52.6291	0.537287	0.0592446	0.0575572
GOTERM_BP_ALL	GO:0007017~microtubule-based process	5	38.4615	0.0013336	SNAPIN, TUBA1A, BLOC1S2, CDK2, BORCS5	13	834	19157	8.83462	0.569753	0.0602023	0.0584877
GOTERM_BP_ALL	GO:0000278~mitotic cell cycle	5	38.4615	0.00176904	RBL2, TFDP1, TUBA1A, CCNE2, CDK2	13	900	19157	8.18675	0.673401	0.0745355	0.0724127
GOTERM_BP_ALL	GO:0007049~cell cycle	6	46.1538	0.00238266	RBL2, TFDP1, TUBA1A, TFDP2, CCNE2, CDK2	13	1675	19157	5.27862	0.778568	0.0887788	0.0862503
GOTERM_BP_ALL	GO:0044772~mitotic cell cycle phase transition	4	30.7692	0.00238804	RBL2, TFDP1, CCNE2, CDK2	13	448	19157	13.1573	0.779321	0.0887788	0.0862503
GOTERM_BP_ALL	GO:0044770~cell cycle phase transition	4	30.7692	0.00339207	RBL2, TFDP1, CCNE2, CDK2	13	507	19157	11.6262	0.883216	0.119099	0.115707
GOTERM_BP_ALL	GO:0051726~regulation of cell cycle	5	38.4615	0.00408025	RBL2, TFDP1, TFDP2, CCNE2, CDK2	13	1131	19157	6.51466	0.924528	0.127172	0.12355
GOTERM_BP_ALL	GO:0010970~transport along microtubule	3	23.0769	0.00417361	SNAPIN, BLOC1S2, BORCS5	13	157	19157	28.1583	0.92887	0.127172	0.12355
GOTERM_BP_ALL	GO:0099111~microtubule-based transport	3	23.0769	0.00422565	SNAPIN, BLOC1S2, BORCS5	13	158	19157	27.98	0.931181	0.127172	0.12355
GOTERM_BP_ALL	GO:2000045~regulation of G1/S transition of mitotic cell cycle	3	23.0769	0.00470762	RBL2, TFDP1, CDK2	13	167	19157	26.4721	0.949321	0.135237	0.131386
GOTERM_BP_ALL	GO:0097480~establishment of synaptic vesicle localization	3	23.0769	0.00642522	SNAPIN, BLOC1S2, BORCS5	13	196	19157	22.5553	0.982988	0.16405	0.159377
GOTERM_BP_ALL	GO:0048489~synaptic vesicle transport	3	23.0769	0.00642522	SNAPIN, BLOC1S2, BORCS5	13	196	19157	22.5553	0.982988	0.16405	0.159377
GOTERM_BP_ALL	GO:1902806~regulation of cell cycle G1/S phase transition	3	23.0769	0.00655279	RBL2, TFDP1, CDK2	13	198	19157	22.3275	0.984314	0.16405	0.159377
GOTERM_BP_ALL	GO:0097479~synaptic vesicle localization	3	23.0769	0.00681143	SNAPIN, BLOC1S2, BORCS5	13	202	19157	21.8854	0.986694	0.16405	0.159377
GOTERM_BP_ALL	GO:0099003~vesicle-mediated transport in synapse	3	23.0769	0.00700845	SNAPIN, BLOC1S2, BORCS5	13	205	19157	21.5651	0.988262	0.16405	0.159377
GOTERM_BP_ALL	GO:1905907~negative regulation of amyloid fibril formation	2	15.3846	0.00873698	PFDN1, PFDN4	13	14	19157	210.516	0.996097	0.197206	0.191589
GOTERM_BP_ALL	GO:1903047~mitotic cell cycle process	4	30.7692	0.00983362	RBL2, TFDP1, CCNE2, CDK2	13	743	19157	7.93333	0.998061	0.214305	0.208201
GOTERM_BP_ALL	GO:1905906~regulation of amyloid fibril formation	2	15.3846	0.0106001	PFDN1, PFDN4	13	17	19157	173.367	0.998811	0.223308	0.216948
GOTERM_BP_ALL	GO:0007018~microtubule-based movement	3	23.0769	0.0146363	SNAPIN, BLOC1S2, BORCS5	13	301	19157	14.6872	0.99991	0.285552	0.277419
GOTERM_BP_ALL	GO:0051650~establishment of vesicle localization	3	23.0769	0.0153832	SNAPIN, BLOC1S2, BORCS5	13	309	19157	14.3069	0.999944	0.285552	0.277419
GOTERM_BP_ALL	GO:0051648~vesicle localization	3	23.0769	0.0164368	SNAPIN, BLOC1S2, BORCS5	13	320	19157	13.8151	0.999972	0.285552	0.277419
GOTERM_BP_ALL	GO:1903508~positive regulation of nucleic acid-templated transcription	5	38.4615	0.0165398	TFDP1, TFDP2, NCL, BLOC1S2, CDK2	13	1683	19157	4.37794	0.999974	0.285552	0.277419
GOTERM_BP_ALL	GO:0045893~positive regulation of transcription, DNA-templated	5	38.4615	0.0165398	TFDP1, TFDP2, NCL, BLOC1S2, CDK2	13	1683	19157	4.37794	0.999974	0.285552	0.277419
GOTERM_BP_ALL	GO:0032438~melanosome organization	2	15.3846	0.0167872	SNAPIN, BLOC1S2	13	27	19157	109.157	0.999977	0.285552	0.277419
GOTERM_BP_ALL	GO:1902680~positive regulation of RNA biosynthetic process	5	38.4615	0.0168435	TFDP1, TFDP2, NCL, BLOC1S2, CDK2	13	1692	19157	4.35466	0.999978	0.285552	0.277419
GOTERM_BP_ALL	GO:0048753~pigment granule organization	2	15.3846	0.0174039	SNAPIN, BLOC1S2	13	28	19157	105.258	0.999985	0.285552	0.277419
GOTERM_BP_ALL	GO:1901990~regulation of mitotic cell cycle phase transition	3	23.0769	0.0176211	RBL2, TFDP1, CDK2	13	332	19157	13.3158	0.999987	0.285552	0.277419
GOTERM_BP_ALL	GO:0051254~positive regulation of RNA metabolic process	5	38.4615	0.0193679	TFDP1, TFDP2, NCL, BLOC1S2, CDK2	13	1763	19157	4.17928	0.999996	0.306012	0.297297
GOTERM_BP_ALL	GO:0006270~DNA replication initiation	2	15.3846	0.0198674	CCNE2, CDK2	13	32	19157	92.101	0.999997	0.306249	0.297527
GOTERM_BP_ALL	GO:1990000~amyloid fibril formation	2	15.3846	0.0217113	PFDN1, PFDN4	13	35	19157	84.2066	0.999999	0.326703	0.317399
GOTERM_BP_ALL	GO:1901987~regulation of cell cycle phase transition	3	23.0769	0.0223772	RBL2, TFDP1, CDK2	13	377	19157	11.7264	0.999999	0.328893	0.319526
GOTERM_BP_ALL	GO:0050794~regulation of cellular process	12	92.3077	0.0263685	RBL2, TFDP1, SNAPIN, TUBA1A, TFDP2, CCNE2, NCL, BLOC1S2, CDK2, PFDN1, PFDN4, BORCS5	13	11852	19157	1.49202	1	0.378748	0.367961
GOTERM_BP_ALL	GO:0010557~positive regulation of macromolecule biosynthetic process	5	38.4615	0.0277064	TFDP1, TFDP2, NCL, BLOC1S2, CDK2	13	1962	19157	3.75539	1	0.388666	0.377597
GOTERM_BP_ALL	GO:0080090~regulation of primary metabolic process	9	69.2308	0.028289	RBL2, TFDP1, TFDP2, CCNE2, NCL, BLOC1S2, CDK2, PFDN1, PFDN4	13	6819	19157	1.94494	1	0.388666	0.377597
GOTERM_BP_ALL	GO:0060255~regulation of macromolecule metabolic process	9	69.2308	0.0305695	RBL2, TFDP1, TFDP2, CCNE2, NCL, BLOC1S2, CDK2, PFDN1, PFDN4	13	6905	19157	1.92072	1	0.406201	0.394632
GOTERM_BP_ALL	GO:0045935~positive regulation of nucleobase-containing compound metabolic process	5	38.4615	0.0308507	TFDP1, TFDP2, NCL, BLOC1S2, CDK2	13	2027	19157	3.63497	1	0.406201	0.394632
GOTERM_BP_ALL	GO:0033059~cellular pigmentation	2	15.3846	0.0321001	SNAPIN, BLOC1S2	13	52	19157	56.6775	1	0.407865	0.396249
GOTERM_BP_ALL	GO:0048523~negative regulation of cellular process	8	61.5385	0.0322678	RBL2, TFDP1, SNAPIN, TFDP2, NCL, CDK2, PFDN1, PFDN4	13	5558	19157	2.12107	1	0.407865	0.396249
GOTERM_BP_ALL	GO:0031328~positive regulation of cellular biosynthetic process	5	38.4615	0.0347452	TFDP1, TFDP2, NCL, BLOC1S2, CDK2	13	2102	19157	3.50527	1	0.426321	0.414178
GOTERM_BP_ALL	GO:0022402~cell cycle process	4	30.7692	0.035077	RBL2, TFDP1, CCNE2, CDK2	13	1198	19157	4.92025	1	0.426321	0.414178
GOTERM_BP_ALL	GO:0009891~positive regulation of biosynthetic process	5	38.4615	0.0370526	TFDP1, TFDP2, NCL, BLOC1S2, CDK2	13	2144	19157	3.4366	1	0.441835	0.429251
GOTERM_BP_ALL	GO:0010628~positive regulation of gene expression	5	38.4615	0.0400369	TFDP1, TFDP2, NCL, BLOC1S2, CDK2	13	2196	19157	3.35523	1	0.465257	0.452006
GOTERM_BP_ALL	GO:0051173~positive regulation of nitrogen compound metabolic process	5	38.4615	0.0407457	TFDP1, TFDP2, NCL, BLOC1S2, CDK2	13	2208	19157	3.33699	1	0.465257	0.452006
GOTERM_BP_ALL	GO:0051656~establishment of organelle localization	3	23.0769	0.0416829	SNAPIN, BLOC1S2, BORCS5	13	528	19157	8.37281	1	0.465257	0.452006
GOTERM_BP_ALL	GO:0010605~negative regulation of macromolecule metabolic process	6	46.1538	0.0419614	RBL2, TFDP2, NCL, CDK2, PFDN1, PFDN4	13	3314	19157	2.66798	1	0.465257	0.452006
GOTERM_BP_ALL	GO:0007346~regulation of mitotic cell cycle	3	23.0769	0.0444458	RBL2, TFDP1, CDK2	13	547	19157	8.08199	1	0.476102	0.462543
GOTERM_BP_ALL	GO:0050789~regulation of biological process	12	92.3077	0.0444463	RBL2, TFDP1, SNAPIN, TUBA1A, TFDP2, CCNE2, NCL, BLOC1S2, CDK2, PFDN1, PFDN4, BORCS5	13	12514	19157	1.41309	1	0.476102	0.462543
GOTERM_BP_ALL	GO:0043170~macromolecule metabolic process	11	84.6154	0.0465333	RBL2, PCMT1, TFDP1, SNAPIN, TFDP2, CCNE2, NCL, BLOC1S2, CDK2, PFDN1, PFDN4	13	10669	19157	1.51933	1	0.49015	0.47619
GOTERM_BP_ALL	GO:0048519~negative regulation of biological process	8	61.5385	0.0481318	RBL2, TFDP1, SNAPIN, TFDP2, NCL, CDK2, PFDN1, PFDN4	13	5996	19157	1.96613	1	0.492074	0.478059
GOTERM_BP_ALL	GO:0019222~regulation of metabolic process	9	69.2308	0.0482731	RBL2, TFDP1, TFDP2, CCNE2, NCL, BLOC1S2, CDK2, PFDN1, PFDN4	13	7445	19157	1.7814	1	0.492074	0.478059
GOTERM_BP_ALL	GO:0009892~negative regulation of metabolic process	6	46.1538	0.0539425	RBL2, TFDP2, NCL, CDK2, PFDN1, PFDN4	13	3539	19157	2.49836	1	0.53012	0.515021
GOTERM_BP_ALL	GO:0000226~microtubule cytoskeleton organization	3	23.0769	0.0547256	TUBA1A, BLOC1S2, CDK2	13	614	19157	7.20008	1	0.53012	0.515021
GOTERM_BP_ALL	GO:0051640~organelle localization	3	23.0769	0.0547256	SNAPIN, BLOC1S2, BORCS5	13	614	19157	7.20008	1	0.53012	0.515021
GOTERM_BP_ALL	GO:2000134~negative regulation of G1/S transition of mitotic cell cycle	2	15.3846	0.0561467	RBL2, CDK2	13	92	19157	32.0351	1	0.53012	0.515021
GOTERM_BP_ALL	GO:0051301~cell division	3	23.0769	0.0574609	TUBA1A, CCNE2, CDK2	13	631	19157	7.0061	1	0.53012	0.515021
GOTERM_BP_ALL	GO:0006351~transcription, DNA-templated	6	46.1538	0.0592874	RBL2, TFDP1, TFDP2, NCL, BLOC1S2, CDK2	13	3629	19157	2.4364	1	0.53012	0.515021
GOTERM_BP_ALL	GO:0006355~regulation of transcription, DNA-templated	6	46.1538	0.061016	RBL2, TFDP1, TFDP2, NCL, BLOC1S2, CDK2	13	3657	19157	2.41774	1	0.53012	0.515021
GOTERM_BP_ALL	GO:1903506~regulation of nucleic acid-templated transcription	6	46.1538	0.0611407	RBL2, TFDP1, TFDP2, NCL, BLOC1S2, CDK2	13	3659	19157	2.41642	1	0.53012	0.515021
GOTERM_BP_ALL	GO:0043473~pigmentation	2	15.3846	0.0620721	SNAPIN, BLOC1S2	13	102	19157	28.8944	1	0.53012	0.515021
GOTERM_BP_ALL	GO:2001141~regulation of RNA biosynthetic process	6	46.1538	0.0621438	RBL2, TFDP1, TFDP2, NCL, BLOC1S2, CDK2	13	3675	19157	2.4059	1	0.53012	0.515021
GOTERM_BP_ALL	GO:1902803~regulation of synaptic vesicle transport	2	15.3846	0.0626628	SNAPIN, BORCS5	13	103	19157	28.6139	1	0.53012	0.515021
GOTERM_BP_ALL	GO:1902807~negative regulation of cell cycle G1/S phase transition	2	15.3846	0.0626628	RBL2, CDK2	13	103	19157	28.6139	1	0.53012	0.515021
GOTERM_BP_ALL	GO:0010564~regulation of cell cycle process	3	23.0769	0.0629098	RBL2, TFDP1, CDK2	13	664	19157	6.6579	1	0.53012	0.515021
GOTERM_BP_ALL	GO:0019538~protein metabolic process	8	61.5385	0.0655714	PCMT1, SNAPIN, CCNE2, NCL, BLOC1S2, CDK2, PFDN1, PFDN4	13	6370	19157	1.85069	1	0.545278	0.529748
GOTERM_BP_ALL	GO:0097659~nucleic acid-templated transcription	6	46.1538	0.0701317	RBL2, TFDP1, TFDP2, NCL, BLOC1S2, CDK2	13	3797	19157	2.3286	1	0.575626	0.559232
GOTERM_BP_ALL	GO:0032774~RNA biosynthetic process	6	46.1538	0.0721192	RBL2, TFDP1, TFDP2, NCL, BLOC1S2, CDK2	13	3826	19157	2.31095	1	0.58435	0.567707
GOTERM_BP_ALL	GO:0051252~regulation of RNA metabolic process	6	46.1538	0.0756976	RBL2, TFDP1, TFDP2, NCL, BLOC1S2, CDK2	13	3877	19157	2.28055	1	0.600407	0.583307
GOTERM_BP_ALL	GO:1902582~single-organism intracellular transport	3	23.0769	0.0762966	SNAPIN, BLOC1S2, BORCS5	13	741	19157	5.96605	1	0.600407	0.583307
GOTERM_BP_ALL	GO:0065007~biological regulation	12	92.3077	0.0769509	RBL2, TFDP1, SNAPIN, TUBA1A, TFDP2, CCNE2, NCL, BLOC1S2, CDK2, PFDN1, PFDN4, BORCS5	13	13267	19157	1.33288	1	0.600407	0.583307
GOTERM_BP_ALL	GO:0006357~regulation of transcription from RNA polymerase II promoter	5	38.4615	0.080185	RBL2, TFDP1, TFDP2, NCL, CDK2	13	2743	19157	2.68614	1	0.618011	0.600409
GOTERM_BP_ALL	GO:0046907~intracellular transport	4	30.7692	0.0818344	SNAPIN, TUBA1A, BLOC1S2, BORCS5	13	1684	19157	3.50027	1	0.623124	0.605377
GOTERM_BP_ALL	GO:0051128~regulation of cellular component organization	5	38.4615	0.0853856	SNAPIN, TUBA1A, CDK2, PFDN1, PFDN4	13	2801	19157	2.63052	1	0.642425	0.624128
GOTERM_BP_ALL	GO:0016043~cellular component organization	8	61.5385	0.0875662	RBL2, SNAPIN, TUBA1A, CCNE2, BLOC1S2, CDK2, PFDN1, PFDN4	13	6753	19157	1.74573	1	0.65108	0.632537
GOTERM_BP_ALL	GO:0051641~cellular localization	5	38.4615	0.0895437	SNAPIN, TUBA1A, CCNE2, BLOC1S2, BORCS5	13	2846	19157	2.58892	1	0.658042	0.6393
GOTERM_BP_ALL	GO:0097435~supramolecular fiber organization	3	23.0769	0.091115	BLOC1S2, PFDN1, PFDN4	13	821	19157	5.38471	1	0.661893	0.643041
GOTERM_BP_ALL	GO:0006261~DNA-dependent DNA replication	2	15.3846	0.094057	CCNE2, CDK2	13	157	19157	18.7722	1	0.675501	0.656262
GOTERM_BP_ALL	GO:0006996~organelle organization	6	46.1538	0.0963356	RBL2, SNAPIN, TUBA1A, CCNE2, BLOC1S2, CDK2	13	4146	19157	2.13258	1	0.684091	0.664607
GOTERM_BP_ALL	GO:0051129~negative regulation of cellular component organization	3	23.0769	0.0988387	SNAPIN, PFDN1, PFDN4	13	861	19157	5.13455	1	0.686684	0.667126
GOTERM_BP_ALL	GO:0044763~single-organism cellular process	11	84.6154	0.0988738	RBL2, TFDP1, SNAPIN, TUBA1A, TFDP2, CCNE2, BLOC1S2, CDK2, PFDN1, PFDN4, BORCS5	13	11755	19157	1.37897	1	0.686684	0.667126
